# Supplementary material for: Cytohesin-2 is essential for the perinatal development of mice and regulates Golgi volume
Source: Life Sci Alliance. 2026 Feb 11;9(5):e202503429. doi: 10.26508/lsa.202503429 (PMC12894763; doi:10.26508/lsa.202503429)
Supplement: Supplementary file 5 [file LSA-2025-03429_TableS1.xlsx]

## Sheet: Statistics
Protein.Group	Genes	Cluster	-Log Multidim. sig. p-value_Exp01	-Log Multidim. sig. p-value_Exp02	Compartment	GOBP name	GOMF name	GOCC name	Keywords				List of proteins significantly re-distributed in both differential centrifugation/organellar maps experiments as determined by the accumulated absolute frequency difference between WT and KO samples per fraction and multivariate testing.						Clusters are asigned as shown in Fig. 4B and these proteins were used in Fisher's Exact test as shown in Fig. 4C (see 2nd table)
Q3TWL2	Pip4p1	1	131.734	4.54575			catalytic activity;hydrolase activity	cell part;cytoplasmic part;endosomal part;endosome membrane;integral to membrane;intracellular organelle part;intracellular part;intrinsic to membrane;late endosome membrane;lysosomal membrane;membrane;membrane part;organelle membrane;organelle part;vacuolar membrane;vacuolar part	Completeproteome;Endosome;Hydrolase;Lysosome;Membrane;Phosphoprotein;Referenceproteome;Transmembrane;Transmembranehelix
Q8CIW5	Twnk	1	34.5799	24.3826		biosynthetic process;cellular biosynthetic process;cellular component assembly;cellular component organization;cellular component organization at cellular level;cellular component organization or biogenesis;cellular component organization or biogenesis at cellular level;cellular macromolecule biosynthetic process;cellular macromolecule metabolic process;cellular metabolic process;cellular nitroge…	5'-3' DNA helicase activity;adenyl nucleotide binding;adenyl ribonucleotide binding;ATP binding;binding;catalytic activity;DNA binding;DNA helicase activity;enzyme binding;helicase activity;hydrolase activity;hydrolase activity, acting on acid anhydrides;hydrolase activity, acting on acid anhydrides, in phosphorus-containing anhydrides;nucleic acid binding;nucleoside-triphosphatase activity;nucle…	cell part;cytoplasmic part;intracellular membrane-bounded organelle;intracellular non-membrane-bounded organelle;intracellular organelle;intracellular organelle part;intracellular part;membrane-bounded organelle;mitochondrial nucleoid;mitochondrial part;mitochondrion;non-membrane-bounded organelle;nucleoid;organelle;organelle part	Alternativesplicing;ATP-binding;Coiledcoil;Completeproteome;DNAreplication;Helicase;Hydrolase;Mitochondrion;Mitochondrionnucleoid;Nucleotide-binding;Referenceproteome;Transitpeptide
Q922R8	Pdia6	1	33.1895	2.60615	ER Lumen	apoptotic cell clearance;biological adhesion;biological regulation;cell activation;cell adhesion;cell redox homeostasis;cell-cell adhesion;cellular component organization;cellular component organization or biogenesis;cellular homeostasis;cellular macromolecule metabolic process;cellular membrane organization;cellular metabolic process;cellular process;cellular protein metabolic process;cellular r…	catalytic activity;intramolecular oxidoreductase activity;intramolecular oxidoreductase activity, interconverting keto- and enol-groups;intramolecular oxidoreductase activity, transposing S-S bonds;isomerase activity;protein disulfide isomerase activity	cell part;cytoplasmic membrane-bounded vesicle;cytoplasmic part;cytoplasmic vesicle;endoplasmic reticulum;endoplasmic reticulum chaperone complex;endoplasmic reticulum lumen;endoplasmic reticulum part;endoplasmic reticulum-Golgi intermediate compartment;extracellular membrane-bounded organelle;extracellular organelle;extracellular region part;extracellular vesicular exosome;intracellular membrane…	3D-structure;Cellmembrane;Chaperone;Completeproteome;Directproteinsequencing;Disulfidebond;Endoplasmicreticulum;Isomerase;Membrane;Phosphoprotein;Redox-activecenter;Referenceproteome;Repeat;Signal
Q9EPL0	Xylt2	1	31.8968	2.62982		amine metabolic process;aminoglycan biosynthetic process;aminoglycan metabolic process;biosynthetic process;carbohydrate biosynthetic process;carbohydrate metabolic process;cellular biosynthetic process;cellular macromolecule biosynthetic process;cellular macromolecule metabolic process;cellular metabolic process;cellular process;chondroitin sulfate biosynthetic process;chondroitin sulfate metabo…	acetylglucosaminyltransferase activity;catalytic activity;protein xylosyltransferase activity;transferase activity;transferase activity, transferring glycosyl groups;transferase activity, transferring hexosyl groups;transferase activity, transferring pentosyl groups;UDP-glycosyltransferase activity;UDP-xylosyltransferase activity;xylosyltransferase activity	cell part;cytoplasmic part;endoplasmic reticulum membrane;endoplasmic reticulum part;Golgi apparatus part;Golgi membrane;integral to membrane;intracellular organelle part;intracellular part;intrinsic to membrane;membrane;membrane part;organelle membrane;organelle part	Completeproteome;Disulfidebond;Endoplasmicreticulum;Glycoprotein;Glycosyltransferase;Golgiapparatus;Membrane;Referenceproteome;Signal-anchor;Transferase;Transmembrane;Transmembranehelix
Q6A070	Togaram1	1	31.1376	110.031					Alternativesplicing;Completeproteome;Referenceproteome;Repeat
P35235	Ptpn11	1	27.0874	2.49024		abortive mitotic cell cycle;activation of MAPK activity;acylglycerol metabolic process;anatomical structure development;anatomical structure formation involved in morphogenesis;anatomical structure homeostasis;anatomical structure morphogenesis;axonogenesis;biological regulation;brain development;carbohydrate homeostasis;cell cycle;cell cycle checkpoint;cell development;cell differentiation;cell …	binding;binding, bridging;catalytic activity;hormone receptor binding;hydrolase activity;hydrolase activity, acting on ester bonds;insulin receptor binding;non-membrane spanning protein tyrosine phosphatase activity;peptide hormone receptor binding;phosphatase activity;phosphoprotein phosphatase activity;phosphoric ester hydrolase activity;protein binding;protein binding, bridging;protein complex…	cell part;cytoplasm;cytoplasmic part;cytosol;intracellular membrane-bounded organelle;intracellular organelle;intracellular part;macromolecular complex;membrane-bounded organelle;mitochondrion;nucleus;organelle;protein complex	3D-structure;Acetylation;Alternativesplicing;Completeproteome;Cytoplasm;Hydrolase;Phosphoprotein;Proteinphosphatase;Referenceproteome;Repeat;SH2domain
P01027	C3	1	26.9264	2.30129		activation of immune response;biological regulation;carboxylic acid metabolic process;cellular ketone metabolic process;cellular lipid metabolic process;cellular metabolic process;cellular process;complement activation;complement activation, alternative pathway;complement activation, classical pathway;defense response;fatty acid metabolic process;humoral immune response;immune effector process;im…	binding;C5a anaphylatoxin chemotactic receptor binding;C5L2 anaphylatoxin chemotactic receptor binding;endopeptidase inhibitor activity;endopeptidase regulator activity;enzyme inhibitor activity;enzyme regulator activity;G-protein-coupled receptor binding;peptidase inhibitor activity;peptidase regulator activity;protein binding;receptor binding	blood microparticle;extracellular membrane-bounded organelle;extracellular organelle;extracellular region part;extracellular space;extracellular vesicular exosome;membrane-bounded organelle;membrane-bounded vesicle;organelle;vesicle	Alternativeinitiation;Cleavageonpairofbasicresidues;Complementalternatepathway;Complementpathway;Completeproteome;Directproteinsequencing;Disulfidebond;Fattyacidmetabolism;Glycoprotein;Immunity;Inflammatoryresponse;Innateimmunity;Lipidmetabolism;Phosphoprotein;Referenceproteome;Secreted;Signal;Thioesterbond
G3UXC7	Adamtsl3	1	23.5909	14.0359			binding;catalytic activity;cation binding;hydrolase activity;ion binding;metal ion binding;metallopeptidase activity;peptidase activity;peptidase activity, acting on L-amino acid peptides;transition metal ion binding;zinc ion binding	extracellular matrix;extracellular region part;proteinaceous extracellular matrix	Completeproteome;Disulfidebond;Immunoglobulindomain;Referenceproteome
Q61581	Igfbp7	1	22.1198	2.82831		anatomical structure development;biological adhesion;biological regulation;cell adhesion;cellular process;developmental process;inner ear development;regulation of biological process;regulation of cell growth;regulation of cellular component organization;regulation of cellular process;regulation of growth		extracellular membrane-bounded organelle;extracellular organelle;extracellular region part;extracellular space;extracellular vesicular exosome;membrane-bounded organelle;membrane-bounded vesicle;organelle;vesicle	Celladhesion;Completeproteome;Disulfidebond;Glycoprotein;Growthfactorbinding;Immunoglobulindomain;Referenceproteome;RNAediting;Secreted;Signal
Q60675	Lama2	1	20.5137	26.385		axon ensheathment;axon guidance;biological adhesion;biological regulation;cell adhesion;cellular component organization;cellular component organization at cellular level;cellular component organization or biogenesis;cellular component organization or biogenesis at cellular level;cellular process;chemotaxis;ensheathment of neurons;extracellular matrix organization;extracellular structure organizat…		basal lamina;basement membrane;cell part;cell projection;cell projection part;dendritic spine;extracellular matrix part;extracellular membrane-bounded organelle;extracellular organelle;extracellular region;extracellular region part;extracellular vesicular exosome;laminin complex;laminin-1 complex;macromolecular complex;membrane;membrane-bounded organelle;membrane-bounded vesicle;neuron projection…	3D-structure;Basementmembrane;Celladhesion;Coiledcoil;Completeproteome;Directproteinsequencing;Disulfidebond;Extracellularmatrix;Glycoprotein;LamininEGF-likedomain;Referenceproteome;Repeat;Secreted;Signal
Q7TPW1	Nexn	1	17.4165	7.84212		anatomical structure development;biological regulation;cardiac muscle fiber development;cell development;cellular developmental process;cellular macromolecule metabolic process;cellular metabolic process;cellular process;cellular protein metabolic process;developmental process;macromolecule metabolic process;macromolecule modification;metabolic process;muscle cell development;muscle fiber develop…	actin binding;actin filament binding;binding;calmodulin-dependent protein kinase activity;catalytic activity;cytoskeletal protein binding;kinase activity;phosphotransferase activity, alcohol group as acceptor;protein binding;protein kinase activity;protein serine/threonine kinase activity;structural constituent of muscle;structural molecule activity;transferase activity;transferase activity, tran…	adherens junction;anchoring junction;cell junction;cell part;cell-substrate adherens junction;cell-substrate junction;contractile fiber part;cytoplasmic part;cytoskeleton;focal adhesion;intracellular non-membrane-bounded organelle;intracellular organelle;intracellular part;non-membrane-bounded organelle;organelle;organelle part;Z disc	Actin-binding;Celljunction;Completeproteome;Cytoplasm;Cytoskeleton;Immunoglobulindomain;Phosphoprotein;Referenceproteome
Q61704	Itih3	1	17.3409	2.11775		amine metabolic process;aminoglycan metabolic process;carbohydrate metabolic process;glycosaminoglycan metabolic process;hyaluronan metabolic process;macromolecule metabolic process;metabolic process;nitrogen compound metabolic process;polysaccharide metabolic process;primary metabolic process	endopeptidase inhibitor activity;endopeptidase regulator activity;enzyme inhibitor activity;enzyme regulator activity;peptidase inhibitor activity;peptidase regulator activity;serine-type endopeptidase inhibitor activity	extracellular membrane-bounded organelle;extracellular organelle;extracellular region part;extracellular vesicular exosome;membrane-bounded organelle;membrane-bounded vesicle;organelle;vesicle	Cleavageonpairofbasicresidues;Completeproteome;Glycoprotein;Proteaseinhibitor;Proteoglycan;Referenceproteome;Secreted;Serineproteaseinhibitor;Signal
Q8VDR9	Dock6	1	16.6138	3.64248		biological regulation;cellular process;cellular response to stimulus;intracellular signal transduction;regulation of biological process;regulation of cellular process;response to stimulus;signal transduction;small GTPase mediated signal transduction	enzyme regulator activity;GTPase regulator activity;guanyl-nucleotide exchange factor activity;nucleoside-triphosphatase regulator activity	cell part;cytoplasm;cytoplasmic part;intracellular part;perinuclear region of cytoplasm	Alternativesplicing;Completeproteome;Cytoplasm;Guanine-nucleotidereleasingfactor;Phosphoprotein;Referenceproteome
Q8R2U4	Ntmt1	1	16.509	8.03654		cellular component organization;cellular component organization at cellular level;cellular component organization or biogenesis;cellular component organization or biogenesis at cellular level;cellular macromolecule metabolic process;cellular metabolic process;cellular process;cellular protein metabolic process;chromosome segregation;cytoskeleton organization;macromolecule metabolic process;macrom…	catalytic activity;methyltransferase activity;N-terminal protein N-methyltransferase activity;protein methyltransferase activity;transferase activity;transferase activity, transferring one-carbon groups	cell part;cytoplasm;intracellular membrane-bounded organelle;intracellular organelle;intracellular organelle part;intracellular part;membrane-bounded organelle;nuclear part;nucleoplasm;nucleus;organelle;organelle part	Acetylation;Completeproteome;Methyltransferase;Nucleus;Referenceproteome;S-adenosyl-L-methionine;Transferase
Q3TFD2	Lpcat1	1	16.075	2.05226		anatomical structure development;anatomical structure homeostasis;biological regulation;biosynthetic process;cellular biosynthetic process;cellular lipid metabolic process;cellular metabolic process;cellular process;chemical homeostasis;chemical homeostasis within a tissue;developmental process;homeostatic process;lipid biosynthetic process;lipid metabolic process;metabolic process;organophosphat…	1-acylglycerophosphocholine O-acyltransferase activity;1-alkenylglycerophosphocholine O-acyltransferase activity;1-alkylglycerophosphocholine O-acetyltransferase activity;1-alkylglycerophosphocholine O-acyltransferase activity;acetyltransferase activity;binding;calcium ion binding;catalytic activity;cation binding;ion binding;metal ion binding;O-acetyltransferase activity;O-acyltransferase activi…	cell part;cytoplasmic part;endoplasmic reticulum;endoplasmic reticulum membrane;endoplasmic reticulum part;Golgi apparatus;Golgi apparatus part;Golgi membrane;integral to membrane;intracellular membrane-bounded organelle;intracellular organelle;intracellular organelle part;intracellular part;intrinsic to membrane;lipid particle;membrane;membrane part;membrane-bounded organelle;organelle;organelle…	Acyltransferase;Alternativesplicing;Calcium;Completeproteome;Endoplasmicreticulum;Golgiapparatus;Lipidbiosynthesis;Lipiddroplet;Lipidmetabolism;Membrane;Metal-binding;Phospholipidbiosynthesis;Phospholipidmetabolism;Referenceproteome;Repeat;Signal-anchor;Transferase;Transmembrane;Transmembranehelix
O09005	Degs1	1	15.2303	2.94868		biological regulation;biosynthetic process;carboxylic acid biosynthetic process;carboxylic acid metabolic process;cellular biosynthetic process;cellular ketone metabolic process;cellular lipid metabolic process;cellular metabolic process;cellular process;ceramide biosynthetic process;ceramide metabolic process;fatty acid biosynthetic process;fatty acid metabolic process;lipid biosynthetic process…	catalytic activity;oxidoreductase activity;oxidoreductase activity, acting on paired donors, with incorporation or reduction of molecular oxygen;sphingolipid delta-4 desaturase activity	cell part;cytoplasmic part;endoplasmic reticulum membrane;endoplasmic reticulum part;integral to membrane;intracellular membrane-bounded organelle;intracellular organelle;intracellular organelle part;intracellular part;intrinsic to membrane;membrane;membrane part;membrane-bounded organelle;mitochondrion;organelle;organelle membrane;organelle part	Completeproteome;Endoplasmicreticulum;Fattyacidbiosynthesis;Fattyacidmetabolism;Lipidbiosynthesis;Lipidmetabolism;Lipoprotein;Membrane;Mitochondrion;Myristate;Oxidoreductase;Phosphoprotein;Referenceproteome;Transmembrane;Transmembranehelix
Q8VHR0	Pcdh18	1	14.6959	17.6079		anatomical structure development;biological adhesion;brain development;calcium-dependent cell-cell adhesion;cell adhesion;cell-cell adhesion;cellular process;developmental process;homophilic cell adhesion;organ development	binding;calcium ion binding;cation binding;ion binding;metal ion binding	cell part;integral to membrane;integral to plasma membrane;intrinsic to membrane;intrinsic to plasma membrane;membrane part;plasma membrane part	Calcium;Celladhesion;Cellmembrane;Completeproteome;Glycoprotein;Membrane;Referenceproteome;Repeat;Signal;Transmembrane;Transmembranehelix
O88844	Idh1	1	14.5578	7.1747		2-oxoglutarate metabolic process;acetyl-CoA catabolic process;acetyl-CoA metabolic process;amine metabolic process;anatomical structure development;biological regulation;carbohydrate metabolic process;carboxylic acid metabolic process;catabolic process;cellular aldehyde metabolic process;cellular amine metabolic process;cellular amino acid metabolic process;cellular carbohydrate metabolic process…	binding;catalytic activity;cation binding;coenzyme binding;cofactor binding;identical protein binding;ion binding;isocitrate dehydrogenase (NADP+) activity;isocitrate dehydrogenase activity;magnesium ion binding;metal ion binding;NAD binding;NADP binding;nucleotide binding;oxidoreductase activity;oxidoreductase activity, acting on CH-OH group of donors;oxidoreductase activity, acting on the CH-OH…	cell part;cytoplasm;cytoplasmic part;cytosol;extracellular membrane-bounded organelle;extracellular organelle;extracellular region part;extracellular vesicular exosome;intracellular membrane-bounded organelle;intracellular organelle;intracellular part;membrane-bounded organelle;membrane-bounded vesicle;microbody;mitochondrion;organelle;peroxisome;vesicle	3D-structure;Acetylation;Completeproteome;Cytoplasm;Directproteinsequencing;Glyoxylatebypass;Magnesium;Manganese;Metal-binding;NADP;Oxidoreductase;Phosphoprotein;Referenceproteome;Tricarboxylicacidcycle
Q9DCD2	Xab2	1	14.2448	2.80186		anatomical structure development;biosynthetic process;blastocyst development;cellular biosynthetic process;cellular macromolecule biosynthetic process;cellular macromolecule metabolic process;cellular metabolic process;cellular nitrogen compound metabolic process;cellular process;cellular response to stimulus;cellular response to stress;developmental process;DNA metabolic process;DNA repair;macro…		catalytic step 2 spliceosome;cell part;intracellular organelle part;intracellular part;macromolecular complex;membrane;nuclear part;organelle part;ribonucleoprotein complex;spliceosomal complex	Acetylation;Completeproteome;DNAdamage;DNArepair;mRNAprocessing;mRNAsplicing;Nucleus;Phosphoprotein;Referenceproteome;Repeat;Spliceosome;Transcription
Q80WG5	Lrrc8a	1	14.1995	2.78991	Plasma membrane	anion transport;B cell activation;B cell differentiation;biological regulation;cell activation;cell differentiation;cell volume homeostasis;cellular developmental process;cellular homeostasis;cellular process;developmental process;establishment of localization;homeostatic process;immature B cell differentiation;immune system process;ion transport;leukocyte activation;leukocyte differentiation;lym…		cell part;ion channel complex;macromolecular complex;membrane;membrane part;plasma membrane;protein complex	Acetylation;Cellmembrane;Completeproteome;Differentiation;Glycoprotein;Ionchannel;Iontransport;Leucine-richrepeat;Membrane;Phosphoprotein;Referenceproteome;Repeat;Transmembrane;Transmembranehelix;Transport
P50543	S100a11	1	12.0017	5.98719		biological regulation;regulation of biological process;regulation of cell proliferation;regulation of cellular process	binding;calcium ion binding;cation binding;ion binding;metal ion binding	cell part;cell projection;cytoplasm;extracellular membrane-bounded organelle;extracellular organelle;extracellular region part;extracellular space;extracellular vesicular exosome;intracellular organelle part;intracellular part;membrane-bounded organelle;membrane-bounded vesicle;nuclear part;nucleoplasm;organelle;organelle part;ruffle;vesicle	Acetylation;Calcium;Completeproteome;Cytoplasm;Disulfidebond;Metal-binding;Nucleus;Phosphoprotein;Referenceproteome;Repeat
Q8R570	Snap47	1	11.6705	9.97281		biological regulation;cellular component assembly;cellular component assembly at cellular level;cellular component organization;cellular component organization at cellular level;cellular component organization or biogenesis;cellular component organization or biogenesis at cellular level;cellular macromolecular complex assembly;cellular macromolecular complex subunit organization;cellular membrane…	binding;protein binding;SNAP receptor activity;SNARE binding;syntaxin binding	BLOC complex;BLOC-1 complex;cell body;cell part;cell projection;cytoplasmic part;cytosolic part;dendrite;endomembrane system;intracellular part;macromolecular complex;membrane;membrane part;neuron projection;neuronal cell body;perinuclear region of cytoplasm;plasma membrane;protein complex;SNARE complex	Alternativesplicing;Coiledcoil;Completeproteome;Cytoplasm;Membrane;Referenceproteome;Repeat
P58802	Tbc1d10a	1	11.4836	19.7039		biological regulation;cellular process;endosome transport;establishment of localization;establishment of localization in cell;intracellular transport;positive regulation of biological process;positive regulation of cellular metabolic process;positive regulation of cellular process;positive regulation of cellular protein metabolic process;positive regulation of macromolecule metabolic process;posi…	binding;enzyme activator activity;enzyme regulator activity;GTPase activator activity;GTPase regulator activity;guanyl-nucleotide exchange factor activity;nucleoside-triphosphatase regulator activity;PDZ domain binding;protein binding;protein domain specific binding	cell part;cell projection;extracellular membrane-bounded organelle;extracellular organelle;extracellular region part;extracellular vesicular exosome;membrane;membrane-bounded organelle;membrane-bounded vesicle;microvillus;organelle;plasma membrane;vesicle	Cellprojection;Completeproteome;GTPaseactivation;Guanine-nucleotidereleasingfactor;Phosphoprotein;Referenceproteome
Q3TTY5	Krt2	1	11.2932	6.83564		cell activation;cell migration;cell motility;cell proliferation;cellular component movement;cellular process;developmental process;keratinization;keratinocyte activation;keratinocyte migration;keratinocyte proliferation;locomotion	structural molecule activity	cell part;cytoplasmic part;cytoskeletal part;extracellular membrane-bounded organelle;extracellular organelle;extracellular region part;extracellular space;extracellular vesicular exosome;Golgi apparatus;intermediate filament;intracellular membrane-bounded organelle;intracellular organelle;intracellular organelle part;intracellular part;keratin filament;macromolecular complex;membrane;membrane-bo…	Coiledcoil;Completeproteome;Directproteinsequencing;Diseasemutation;Ichthyosis;Intermediatefilament;Keratin;Phosphoprotein;Referenceproteome
Q3TIU4	Pde12	1	10.3271	7.06537	Mitochondrion Matrix	cellular macromolecule metabolic process;cellular metabolic process;cellular nitrogen compound metabolic process;cellular process;macromolecule metabolic process;metabolic process;mRNA metabolic process;mRNA processing;nitrogen compound metabolic process;nucleic acid metabolic process;nucleobase-containing compound metabolic process;primary metabolic process;RNA metabolic process;RNA processing	3'-5' exonuclease activity;3'-5'-exoribonuclease activity;binding;catalytic activity;cation binding;exonuclease activity;exonuclease activity, active with either ribo- or deoxyribonucleic acids and producing 5'-phosphomonoesters;exoribonuclease activity;exoribonuclease activity, producing 5'-phosphomonoesters;hydrolase activity;hydrolase activity, acting on ester bonds;ion binding;metal ion bindi…	cell part;cytoplasmic part;intracellular membrane-bounded organelle;intracellular organelle;intracellular organelle lumen;intracellular organelle part;intracellular part;membrane-bounded organelle;membrane-enclosed lumen;mitochondrial matrix;mitochondrial part;mitochondrion;organelle;organelle lumen;organelle part	Completeproteome;Exonuclease;Hydrolase;Magnesium;Metal-binding;Mitochondrion;mRNAprocessing;Nuclease;Phosphoprotein;Referenceproteome;Transitpeptide
Q3TAP4	Ap5b1	1	10.0523	2.03436		cellular process;endosome transport;establishment of localization;establishment of localization in cell;establishment of protein localization;intracellular transport;protein transport;transport;vesicle-mediated transport		AP-type membrane coat adaptor complex;cell part;cytoplasmic part;intracellular organelle part;intracellular part;lysosomal membrane;macromolecular complex;membrane;membrane part;organelle membrane;organelle part;protein complex;vacuolar membrane;vacuolar part	Completeproteome;Proteintransport;Referenceproteome;Transport
A2AAE1	Bltp1	1	9.76169	2.98494		adipose tissue development;anatomical structure development;biological regulation;cell differentiation;cellular developmental process;cellular localization;cellular process;developmental process;fat cell differentiation;gamete generation;lipid localization;lipid metabolic process;lipid storage;localization;macromolecule localization;male gamete generation;metabolic process;multicellular organisma…		cell part;integral to membrane;intracellular membrane-bounded organelle;intracellular organelle;intracellular part;intrinsic to membrane;membrane part;membrane-bounded organelle;nucleus;organelle	Alternativesplicing;Completeproteome;Membrane;Phosphoprotein;Referenceproteome;Transmembrane;Transmembranehelix
Q8K2Z2	Prpf39	1	9.47112	2.64402		cellular macromolecule metabolic process;cellular metabolic process;cellular nitrogen compound metabolic process;cellular process;macromolecule metabolic process;metabolic process;mRNA metabolic process;mRNA processing;nitrogen compound metabolic process;nucleic acid metabolic process;nucleobase-containing compound metabolic process;primary metabolic process;RNA metabolic process;RNA processing;R…		cell part;intracellular membrane-bounded organelle;intracellular organelle;intracellular part;membrane-bounded organelle;nucleus;organelle	Alternativesplicing;Completeproteome;mRNAprocessing;mRNAsplicing;Nucleus;Phosphoprotein;Referenceproteome;Repeat
O70281	Tpst1	1	9.12016	27.4356		cellular macromolecule metabolic process;cellular metabolic process;cellular process;cellular protein metabolic process;macromolecule metabolic process;macromolecule modification;metabolic process;peptidyl-amino acid modification;peptidyl-tyrosine modification;peptidyl-tyrosine sulfation;primary metabolic process;protein metabolic process;protein modification process;protein sulfation;sulfation;s…	catalytic activity;protein-tyrosine sulfotransferase activity;sulfotransferase activity;transferase activity;transferase activity, transferring sulfur-containing groups	cell part;cytoplasmic part;Golgi apparatus part;Golgi membrane;integral to membrane;intracellular organelle part;intracellular part;intrinsic to membrane;membrane;membrane part;organelle membrane;organelle part	Completeproteome;Disulfidebond;Glycoprotein;Golgiapparatus;Membrane;Referenceproteome;Signal-anchor;Transferase;Transmembrane;Transmembranehelix
Q6NSU3	Glt8d1	1	8.99962	3.02589			catalytic activity;transferase activity;transferase activity, transferring glycosyl groups	cell part;integral to membrane;intrinsic to membrane;membrane;membrane part	Alternativesplicing;Completeproteome;Glycoprotein;Glycosyltransferase;Membrane;Referenceproteome;Signal-anchor;Transferase;Transmembrane;Transmembranehelix
O35343	Kpna4	1	8.38515	8.34256		establishment of localization;establishment of localization in cell;establishment of protein localization;intracellular protein transport;intracellular transport;nuclear import;nuclear transport;nucleocytoplasmic transport;protein import;protein import into nucleus;protein targeting;protein transport;response to chemical stimulus;response to hydrogen peroxide;response to inorganic substance;respo…	protein transporter activity;substrate-specific transporter activity;transporter activity	cell part;cytoplasm;extracellular membrane-bounded organelle;extracellular organelle;extracellular region part;extracellular vesicular exosome;intracellular membrane-bounded organelle;intracellular organelle;intracellular part;membrane-bounded organelle;membrane-bounded vesicle;nucleus;organelle;vesicle	Acetylation;Completeproteome;Cytoplasm;Nucleus;Phosphoprotein;Proteintransport;Referenceproteome;Repeat;Transport
Q91V64	Isoc1	1	7.89054	18.5837			catalytic activity	cell part;cytoplasmic part;extracellular membrane-bounded organelle;extracellular organelle;extracellular region part;extracellular vesicular exosome;intracellular membrane-bounded organelle;intracellular organelle;intracellular part;membrane-bounded organelle;membrane-bounded vesicle;microbody;organelle;peroxisome;vesicle	Completeproteome;Referenceproteome
Q3TDK6	Rogdi	1	7.86593	4.21474		anatomical structure development;biological regulation;developmental process;hemopoiesis;hemopoietic or lymphoid organ development;organ development;positive regulation of biological process;positive regulation of cell proliferation;positive regulation of cellular process;regulation of biological process;regulation of cell proliferation;regulation of cellular process		cell part;envelope;intracellular;intracellular organelle part;intracellular part;nuclear envelope;nuclear part;organelle envelope;organelle part	Acetylation;Alternativesplicing;Completeproteome;Nucleus;Referenceproteome
Q9JJE7	Fads3	1	7.69176	3.13166		biosynthetic process;carboxylic acid biosynthetic process;carboxylic acid metabolic process;cellular biosynthetic process;cellular ketone metabolic process;cellular lipid metabolic process;cellular metabolic process;cellular process;fatty acid biosynthetic process;fatty acid metabolic process;lipid biosynthetic process;lipid metabolic process;metabolic process;monocarboxylic acid metabolic proces…	binding;catalytic activity;cation binding;heme binding;ion binding;iron ion binding;metal ion binding;oxidoreductase activity;oxidoreductase activity, acting on paired donors, with incorporation or reduction of molecular oxygen;oxidoreductase activity, acting on paired donors, with oxidation of a pair of donors resulting in the reduction of molecular oxygen to two molecules of water;tetrapyrrole …	cell part;cytoplasmic part;endoplasmic reticulum membrane;endoplasmic reticulum part;integral to membrane;intracellular organelle part;intracellular part;intrinsic to membrane;membrane;membrane part;organelle membrane;organelle part	Completeproteome;Electrontransport;Endoplasmicreticulum;Fattyacidbiosynthesis;Fattyacidmetabolism;Lipidbiosynthesis;Lipidmetabolism;Membrane;Oxidoreductase;Referenceproteome;Transmembrane;Transmembranehelix;Transport
Q8K448	Abca5	1	7.63756	2.76501		biological regulation;cellular component organization;cellular component organization or biogenesis;cellular process;cholesterol efflux;cholesterol transport;establishment of localization;high-density lipoprotein particle remodeling;lipid transport;macromolecular complex remodeling;macromolecular complex subunit organization;multicellular organismal process;negative regulation of biological proce…	active transmembrane transporter activity;adenyl nucleotide binding;adenyl ribonucleotide binding;ATP binding;ATPase activity;ATPase activity, coupled;ATPase activity, coupled to movement of substances;ATPase activity, coupled to transmembrane movement of substances;binding;catalytic activity;hydrolase activity;hydrolase activity, acting on acid anhydrides;hydrolase activity, acting on acid anhyd…	cell part;cytoplasmic part;endosomal part;endosome;endosome membrane;Golgi apparatus part;Golgi membrane;integral to membrane;intracellular membrane-bounded organelle;intracellular organelle;intracellular organelle part;intracellular part;intrinsic to membrane;late endosome;late endosome membrane;lysosomal membrane;lysosome;lytic vacuole;membrane;membrane part;membrane-bounded organelle;organelle…	ATP-binding;Completeproteome;Endosome;Glycoprotein;Golgiapparatus;Lysosome;Membrane;Nucleotide-binding;Referenceproteome;Repeat;Transmembrane;Transmembranehelix;Transport
Q07813	Bax	1	7.4398	3.75275		activation of caspase activity;activation of caspase activity by cytochrome c;anatomical structure development;anatomical structure homeostasis;anatomical structure morphogenesis;apoptosis;apoptosis in response to endoplasmic reticulum stress;apoptotic mitochondrial changes;appendage morphogenesis;B cell activation;B cell apoptosis;B cell homeostasis;B cell homeostatic proliferation;B cell negati…	BH domain binding;BH3 domain binding;binding;channel activity;death domain binding;identical protein binding;lipid binding;passive transmembrane transporter activity;protein binding;protein dimerization activity;protein domain specific binding;protein heterodimerization activity;protein homodimerization activity;transmembrane transporter activity;transporter activity	BAX complex;Bcl-2 family protein complex;cell part;cytoplasm;cytoplasmic part;cytosol;endoplasmic reticulum;endoplasmic reticulum membrane;endoplasmic reticulum part;envelope;extracellular membrane-bounded organelle;extracellular organelle;extracellular region part;extracellular vesicular exosome;integral to membrane;intracellular;intracellular membrane-bounded organelle;intracellular organelle;i…	3D-structure;Acetylation;Alternativesplicing;Apoptosis;Completeproteome;Cytoplasm;Membrane;Mitochondrion;Mitochondrionoutermembrane;Referenceproteome;Transmembrane;Transmembranehelix
Q8K394	Plcl2	1	7.31562	2.08721		B cell activation;B cell activation involved in immune response;B cell differentiation;B cell proliferation;B cell proliferation involved in immune response;B-1 B cell differentiation;B-1a B cell differentiation;biological regulation;cell activation;cell activation involved in immune response;cell differentiation;cell proliferation;cell surface receptor linked signaling pathway;cellular developme…	binding;catalytic activity;GABA receptor binding;hydrolase activity;hydrolase activity, acting on ester bonds;lipase activity;molecular transducer activity;phosphatidylinositol phospholipase C activity;phospholipase activity;phospholipase C activity;phosphoric diester hydrolase activity;phosphoric ester hydrolase activity;protein binding;receptor binding;signal transducer activity	cell part;cytoplasm;intracellular part	Acetylation;Completeproteome;Cytoplasm;Phosphoprotein;Referenceproteome;Transducer
Q8R016	Blmh	1	7.19763	14.7938		response to chemical stimulus;response to drug;response to stimulus;response to toxin	catalytic activity;cysteine-type endopeptidase activity;cysteine-type peptidase activity;endopeptidase activity;hydrolase activity;peptidase activity;peptidase activity, acting on L-amino acid peptides	cell part;cytoplasm;extracellular membrane-bounded organelle;extracellular organelle;extracellular region part;extracellular vesicular exosome;intracellular membrane-bounded organelle;intracellular organelle;intracellular organelle part;intracellular part;membrane-bounded organelle;membrane-bounded vesicle;nuclear part;nucleoplasm;nucleus;organelle;organelle part;vesicle	Acetylation;Completeproteome;Cytoplasm;Hydrolase;Protease;Referenceproteome;Thiolprotease
Q9QYI3	Dnajc7	1	6.98023	3.35198		cellular macromolecule metabolic process;cellular metabolic process;cellular process;cellular protein metabolic process;chaperone cofactor-dependent protein refolding;chaperone-mediated protein folding;macromolecule metabolic process;metabolic process;primary metabolic process;protein folding;protein metabolic process;protein refolding	binding;heat shock protein binding;protein binding	cell part;cytoplasm;cytoskeleton;extracellular membrane-bounded organelle;extracellular organelle;extracellular region part;extracellular vesicular exosome;intracellular non-membrane-bounded organelle;intracellular organelle;intracellular organelle part;intracellular part;membrane;membrane-bounded organelle;membrane-bounded vesicle;non-membrane-bounded organelle;nuclear part;nucleoplasm;organelle…	Acetylation;Chaperone;Completeproteome;Cytoplasm;Cytoskeleton;Nucleus;Referenceproteome;Repeat;TPRrepeat
Q99K41	Emilin1	1	6.68944	86.0726		biological adhesion;biological regulation;cell adhesion;cellular component organization;cellular component organization at cellular level;cellular component organization or biogenesis;cellular component organization or biogenesis at cellular level;cellular process;extracellular matrix organization;extracellular structure organization;positive regulation of biological process;positive regulation o…	binding;extracellular matrix constituent conferring elasticity;extracellular matrix structural constituent;identical protein binding;protein binding;structural molecule activity	collagen;extracellular matrix;extracellular matrix part;extracellular membrane-bounded organelle;extracellular organelle;extracellular region;extracellular region part;extracellular vesicular exosome;membrane-bounded organelle;membrane-bounded vesicle;organelle;proteinaceous extracellular matrix;vesicle	Celladhesion;Coiledcoil;Collagen;Completeproteome;Disulfidebond;Extracellularmatrix;Glycoprotein;Referenceproteome;Secreted;Signal
Q8CB62	Cntrob	1	6.29165	5.62771		cell cycle process;cellular component organization;cellular component organization at cellular level;cellular component organization or biogenesis;cellular component organization or biogenesis at cellular level;cellular process;centriole replication;centrosome organization;centrosome separation;microtubule organizing center organization;microtubule-based process;organelle organization	binding;protein binding;protein domain specific binding	cell part;centriole;centrosome;cytoplasm;cytoplasmic part;cytoskeletal part;intracellular non-membrane-bounded organelle;intracellular organelle;intracellular organelle part;intracellular part;microtubule organizing center;microtubule organizing center part;non-membrane-bounded organelle;organelle;organelle part	Alternativesplicing;Cellcycle;Celldivision;Coiledcoil;Completeproteome;Cytoplasm;Cytoskeleton;Referenceproteome
Q91X88	Pomgnt1	1	6.20132	3.165		carbohydrate metabolic process;cellular carbohydrate metabolic process;cellular macromolecule metabolic process;cellular metabolic process;cellular process;cellular protein metabolic process;glycosylation;macromolecule glycosylation;macromolecule metabolic process;macromolecule modification;metabolic process;primary metabolic process;protein glycosylation;protein metabolic process;protein modific…	acetylglucosaminyltransferase activity;beta-1,3-galactosyl-O-glycosyl-glycoprotein beta-1,3-N-acetylglucosaminyltransferase activity;catalytic activity;transferase activity;transferase activity, transferring glycosyl groups;transferase activity, transferring hexosyl groups;UDP-glycosyltransferase activity	cell part;cytoplasmic part;Golgi apparatus part;Golgi membrane;integral to membrane;intracellular organelle part;intracellular part;intrinsic to membrane;membrane;membrane part;organelle membrane;organelle part	Alternativesplicing;Completeproteome;Glycosyltransferase;Golgiapparatus;Isopeptidebond;Manganese;Membrane;Referenceproteome;Signal-anchor;Transferase;Transmembrane;Transmembranehelix;Ublconjugation
E9PYG6	Rasa1	1	6.02618	92.2903		anatomical structure morphogenesis;biological regulation;blood vessel morphogenesis;cellular component organization;cellular component organization or biogenesis;cellular process;cellular response to stimulus;developmental process;negative regulation of biological process;negative regulation of cell adhesion;negative regulation of cell communication;negative regulation of cell-matrix adhesion;neg…	binding;enzyme activator activity;enzyme binding;enzyme regulator activity;glycoprotein binding;GTPase activator activity;GTPase binding;GTPase regulator activity;nucleoside-triphosphatase regulator activity;protein binding;receptor binding	cell part;cell projection;cytoplasm;cytoplasmic part;cytosol;intracellular part;intrinsic to internal side of plasma membrane;intrinsic to membrane;intrinsic to plasma membrane;membrane;membrane part;plasma membrane;plasma membrane part;ruffle	Completeproteome;GTPaseactivation;Phosphoprotein;Proteomicsidentification;Referenceproteome;SH2domain;SH3domain
Q91V12	Acot7	1	5.95096	3.99634		biosynthetic process;carboxylic acid biosynthetic process;carboxylic acid catabolic process;carboxylic acid metabolic process;catabolic process;cellular biosynthetic process;cellular catabolic process;cellular ketone metabolic process;cellular lipid catabolic process;cellular lipid metabolic process;cellular metabolic process;cellular nitrogen compound metabolic process;cellular process;coenzyme …	acyl-CoA thioesterase activity;binding;carboxylic acid binding;carboxylic ester hydrolase activity;catalytic activity;CoA hydrolase activity;coenzyme binding;cofactor binding;fatty acid binding;fatty-acyl-CoA binding;hydrolase activity;hydrolase activity, acting on ester bonds;identical protein binding;lipid binding;monocarboxylic acid binding;palmitoyl-CoA hydrolase activity;protein binding;prot…	cell body;cell part;cell projection;cytoplasm;cytoplasmic part;cytosol;extracellular membrane-bounded organelle;extracellular organelle;extracellular region part;extracellular vesicular exosome;intracellular organelle part;intracellular part;membrane-bounded organelle;membrane-bounded vesicle;neuron projection;nuclear part;nucleoplasm;organelle;organelle part;vesicle	3D-structure;Acetylation;Alternativesplicing;Completeproteome;Cytoplasm;Directproteinsequencing;Hydrolase;Referenceproteome;Repeat;Serineesterase
Q3TNL8	Itprip	1	5.94172	8.47887		biological regulation;negative regulation of catalytic activity;negative regulation of kinase activity;negative regulation of molecular function;negative regulation of protein kinase activity;negative regulation of transferase activity;regulation of biological process;regulation of catalytic activity;regulation of cellular metabolic process;regulation of cellular process;regulation of cellular pr…	enzyme inhibitor activity;enzyme regulator activity;kinase inhibitor activity;kinase regulator activity;protein kinase inhibitor activity;protein kinase regulator activity	cell part;membrane;plasma membrane	Alternativesplicing;Cellmembrane;Coiledcoil;Completeproteome;Glycoprotein;Membrane;Referenceproteome;Signal
Q9WTX8	Mad1l1	1	5.68109	6.66563		anatomical structure development;biological regulation;cell cycle checkpoint;cell cycle phase;cell cycle process;cell division;cellular component organization;cellular component organization at cellular level;cellular component organization or biogenesis;cellular component organization or biogenesis at cellular level;cellular process;developmental process;hemopoietic or lymphoid organ development…		actin cytoskeleton;cell part;chromosomal part;condensed chromosome kinetochore;cytoplasm;cytoplasmic part;cytoskeletal part;cytoskeleton;intracellular membrane-bounded organelle;intracellular non-membrane-bounded organelle;intracellular organelle;intracellular organelle part;intracellular part;kinetochore;macromolecular complex;membrane part;membrane-bounded organelle;microtubule organizing cente…	Acetylation;Alternativesplicing;Cellcycle;Celldivision;Centromere;Chromosome;Coiledcoil;Completeproteome;Cytoplasm;Cytoskeleton;Kinetochore;Mitosis;Nucleus;Phosphoprotein;Referenceproteome
Q9D5V6	Syap1	1	5.55254	10.818				cell part;cytoplasm;cytoplasmic part;extracellular membrane-bounded organelle;extracellular organelle;extracellular region part;extracellular vesicular exosome;Golgi apparatus;intracellular membrane-bounded organelle;intracellular organelle;intracellular organelle part;intracellular part;membrane-bounded organelle;membrane-bounded vesicle;nuclear part;nucleoplasm;nucleus;organelle;organelle part;…	Completeproteome;Phosphoprotein;Referenceproteome
Q9JI08	Bin3	1	5.55041	47.6287		anatomical structure development;anatomical structure morphogenesis;barrier septum formation;biological regulation;cell development;cell growth;cell migration;cell morphogenesis;cell motility;cellular component assembly;cellular component assembly at cellular level;cellular component morphogenesis;cellular component movement;cellular component organization;cellular component organization at cellu…		cell part;cytoplasm;cytoskeleton;intracellular non-membrane-bounded organelle;intracellular organelle;intracellular part;non-membrane-bounded organelle;organelle	Cellcycle;Celldivision;Coiledcoil;Completeproteome;Cytoplasm;Cytoskeleton;Referenceproteome;Septation
P06797	Ctsl	1	5.19534	3.55186	Lysosome	aging;anatomical structure development;anatomical structure morphogenesis;autophagic cell death;biological regulation;cell communication;cell death;cell differentiation;cellular developmental process;cellular process;cellular process involved in reproduction;cellular response to external stimulus;cellular response to extracellular stimulus;cellular response to nutrient levels;cellular response to…	aminopeptidase activity;binding;carboxypeptidase activity;catalytic activity;cysteine-type carboxypeptidase activity;cysteine-type endopeptidase activity;cysteine-type exopeptidase activity;cysteine-type peptidase activity;endopeptidase activity;exopeptidase activity;histone binding;hydrolase activity;peptidase activity;peptidase activity, acting on L-amino acid peptides;peptide binding;protein b…	apical part of cell;cell part;cell projection;cytoplasm;cytoplasmic membrane-bounded vesicle;cytoplasmic part;cytoplasmic vesicle;external side of plasma membrane;extracellular membrane-bounded organelle;extracellular organelle;extracellular region part;extracellular space;extracellular vesicular exosome;intracellular membrane-bounded organelle;intracellular non-membrane-bounded organelle;intrace…	3D-structure;Completeproteome;Directproteinsequencing;Disulfidebond;Glycoprotein;Hydrolase;Lysosome;Protease;Referenceproteome;Signal;Thiolprotease;Zymogen
Q8BS45	Ttc26	1	5.16523	11.9001		anatomical structure formation involved in morphogenesis;anatomical structure morphogenesis;biological regulation;cell differentiation;cell morphogenesis;cell morphogenesis involved in differentiation;cell morphogenesis involved in neuron differentiation;cell projection assembly;cell projection organization;cell surface receptor linked signaling pathway;cellular component assembly;cellular compon…		axoneme part;cell part;cell projection;cell projection part;centrosome;cilium;cytoplasmic part;cytoskeletal part;intracellular non-membrane-bounded organelle;intracellular organelle;intracellular organelle part;intracellular part;intraflagellar transport particle B;macromolecular complex;microtubule organizing center;non-membrane-bounded organelle;organelle;organelle part;primary cilium;protein c…	Cellprojection;Cilium;Completeproteome;Proteintransport;Referenceproteome;Repeat;TPRrepeat;Transport
P70398	Usp9x	1	4.79522	21.3809		anatomical structure arrangement;anatomical structure development;axon extension;biological regulation;BMP signaling pathway;catabolic process;cell cycle phase;cell cycle process;cell division;cell growth;cell migration;cell motility;cell surface receptor linked signaling pathway;cellular catabolic process;cellular component movement;cellular component organization;cellular component organization…	binding;catalytic activity;co-SMAD binding;cysteine-type endopeptidase activity;cysteine-type peptidase activity;endopeptidase activity;hydrolase activity;peptidase activity;peptidase activity, acting on L-amino acid peptides;protein binding;SMAD binding;small conjugating protein-specific protease activity;ubiquitin-specific protease activity	apical part of cell;cell part;cell projection part;cytoplasm;growth cone;intracellular part;membrane;site of polarized growth	Cellcycle;Celldivision;Cellprojection;Chromosomepartition;Completeproteome;Cytoplasm;Hydrolase;Mitosis;Phosphoprotein;Protease;Referenceproteome;Thiolprotease;Ublconjugationpathway
Q6PD10	Ip6k1	1	4.64625	3.435		alcohol metabolic process;biosynthetic process;carbohydrate metabolic process;cellular carbohydrate metabolic process;cellular lipid metabolic process;cellular metabolic process;cellular process;glycerolipid metabolic process;glycerophospholipid metabolic process;inositol metabolic process;inositol phosphate biosynthetic process;inositol phosphate metabolic process;lipid metabolic process;lipid m…	adenyl nucleotide binding;adenyl ribonucleotide binding;ATP binding;binding;catalytic activity;inositol hexakisphosphate 1-kinase activity;inositol hexakisphosphate 3-kinase activity;inositol hexakisphosphate 5-kinase activity;inositol hexakisphosphate kinase activity;inositol or phosphatidylinositol kinase activity;inositol pyrophosphate synthase activity;inositol trisphosphate 3-kinase activity…	cell part;cytoplasm;intracellular membrane-bounded organelle;intracellular non-membrane-bounded organelle;intracellular organelle;intracellular organelle part;intracellular part;membrane-bounded organelle;non-membrane-bounded organelle;nuclear part;nucleolus;nucleus;organelle;organelle part	ATP-binding;Completeproteome;Cytoplasm;Kinase;Nucleotide-binding;Nucleus;Phosphoprotein;Referenceproteome;Transferase
Q02788	Col6a2	1	4.61822	11.4333		biological adhesion;cell adhesion;cellular component assembly;cellular component organization;cellular component organization or biogenesis;cellular process;macromolecular complex assembly;macromolecular complex subunit organization;protein complex assembly;protein complex subunit organization;protein heterooligomerization;protein heterotrimerization;protein oligomerization;protein trimerization;…		cell part;collagen;extracellular matrix;extracellular matrix part;extracellular membrane-bounded organelle;extracellular organelle;extracellular region;extracellular region part;extracellular space;extracellular vesicular exosome;macromolecular complex;membrane;membrane-bounded organelle;membrane-bounded vesicle;organelle;plasma membrane;protein complex;proteinaceous extracellular matrix;sarcolem…	Celladhesion;Collagen;Completeproteome;Extracellularmatrix;Glycoprotein;Hydroxylation;Membrane;Phosphoprotein;Referenceproteome;Repeat;Secreted;Signal
Q9CR39	Wdr45b	1	4.56663	7.59687		autophagic vacuole assembly;autophagy;catabolic process;cell communication;cellular catabolic process;cellular component assembly;cellular component assembly at cellular level;cellular component organization;cellular component organization at cellular level;cellular component organization or biogenesis;cellular component organization or biogenesis at cellular level;cellular localization;cellular …	binding;lipid binding;phosphatidylinositol binding;phosphatidylinositol-3,5-bisphosphate binding;phosphatidylinositol-3-phosphate binding;phospholipid binding	cell part;cytoplasmic part;cytosol;extrinsic to membrane;intracellular part;membrane;membrane part;pre-autophagosomal structure membrane	Completeproteome;Referenceproteome;Repeat;WDrepeat
Q8BJQ9	Csgalnact1	1	4.51988	5.39749		alcohol metabolic process;amine metabolic process;amino sugar metabolic process;aminoglycan biosynthetic process;aminoglycan metabolic process;anatomical structure development;biosynthetic process;carbohydrate biosynthetic process;carbohydrate metabolic process;carboxylic acid metabolic process;cartilage development;cellular biosynthetic process;cellular carbohydrate biosynthetic process;cellular…	acetylgalactosaminyltransferase activity;binding;catalytic activity;cation binding;glucuronosyl-N-acetylgalactosaminyl-proteoglycan 4-beta-N-acetylgalactosaminyltransferase activity;glucuronosyltransferase activity;glucuronylgalactosylproteoglycan 4-beta-N-acetylgalactosaminyltransferase activity;ion binding;metal ion binding;peptidoglycan glycosyltransferase activity;transferase activity;transfe…	cell part;cytoplasmic part;Golgi apparatus part;Golgi cisterna membrane;Golgi membrane;integral to membrane;intracellular organelle part;intracellular part;intrinsic to membrane;membrane;membrane part;organelle membrane;organelle part	Coiledcoil;Completeproteome;Glycoprotein;Golgiapparatus;Membrane;Metal-binding;Referenceproteome;Signal-anchor;Transferase;Transmembrane;Transmembranehelix
Q8R5L3	Vps39	1	4.47429	10.216	Endosome	cellular process;establishment of localization;establishment of localization in cell;establishment of protein localization;intracellular protein transport;intracellular transport;protein transport;transport;vesicle-mediated transport		cell part;cytoplasmic part;endosomal part;endosome membrane;HOPS complex;intracellular organelle part;intracellular part;late endosome membrane;lysosomal membrane;macromolecular complex;membrane;membrane part;organelle membrane;organelle part;protein complex;vacuolar membrane;vacuolar part	Alternativesplicing;Completeproteome;Cytoplasm;Endosome;Lysosome;Membrane;Proteintransport;Referenceproteome;Transport
Q8VEB1	Grk5	1	4.08596	2.42875		apoptosis;biological regulation;cell death;cell differentiation;cell surface receptor linked signaling pathway;cellular developmental process;cellular macromolecule metabolic process;cellular metabolic process;cellular process;cellular protein metabolic process;cellular response to stimulus;death;developmental process;fat cell differentiation;G-protein coupled receptor protein signaling pathway;m…	adenyl nucleotide binding;adenyl ribonucleotide binding;ATP binding;beta-adrenergic receptor kinase activity;binding;catalytic activity;G-protein coupled receptor kinase activity;kinase activity;lipid binding;nucleotide binding;phosphotransferase activity, alcohol group as acceptor;protein kinase activity;protein serine/threonine kinase activity;purine nucleotide binding;purine ribonucleoside tri…	adherens junction;anchoring junction;cell junction;cell part;cell-substrate adherens junction;cell-substrate junction;cytoplasm;focal adhesion;intracellular membrane-bounded organelle;intracellular organelle;intracellular organelle part;intracellular part;membrane;membrane-bounded organelle;nuclear membrane;nuclear part;nucleoplasm;nucleus;organelle;organelle membrane;organelle part;plasma membra…	Apoptosis;ATP-binding;Cellmembrane;Completeproteome;Cytoplasm;Kinase;Lipid-binding;Membrane;Nucleotide-binding;Nucleus;Phosphoprotein;Referenceproteome;Serine/threonine-proteinkinase;Transferase;Wntsignalingpathway
Q8C6M1	Usp20	1	4.08346	3.90342		biological regulation;catabolic process;cellular catabolic process;cellular component organization;cellular component organization or biogenesis;cellular macromolecule catabolic process;cellular macromolecule metabolic process;cellular membrane organization;cellular metabolic process;cellular process;cellular protein metabolic process;endocytosis;establishment of localization;macromolecule catabo…	binding;catalytic activity;cation binding;cysteine-type endopeptidase activity;cysteine-type peptidase activity;endopeptidase activity;G-protein-coupled receptor binding;hydrolase activity;ion binding;metal ion binding;peptidase activity;peptidase activity, acting on L-amino acid peptides;protein binding;receptor binding;small conjugating protein-specific protease activity;transition metal ion bi…	cell part;centrosome;cytoplasmic part;cytoskeletal part;intracellular non-membrane-bounded organelle;intracellular organelle;intracellular organelle part;intracellular part;microtubule organizing center;non-membrane-bounded organelle;organelle;organelle part;perinuclear region of cytoplasm	Completeproteome;Cytoplasm;Cytoskeleton;Endocytosis;Hydrolase;Metal-binding;Phosphoprotein;Protease;Referenceproteome;Repeat;Thiolprotease;Ublconjugation;Ublconjugationpathway;Zinc;Zinc-finger
Q9D6X6	Prss23	1	4.02838	8.87306			catalytic activity;endopeptidase activity;hydrolase activity;peptidase activity;peptidase activity, acting on L-amino acid peptides;serine hydrolase activity;serine-type endopeptidase activity;serine-type peptidase activity	cell part;extracellular membrane-bounded organelle;extracellular organelle;extracellular region part;extracellular vesicular exosome;intracellular membrane-bounded organelle;intracellular organelle;intracellular part;membrane-bounded organelle;membrane-bounded vesicle;nucleus;organelle;vesicle	Completeproteome;Disulfidebond;Glycoprotein;Hydrolase;Protease;Referenceproteome;Secreted;Serineprotease;Signal
Q02053	Uba1	1	3.83511	7.42568		catabolic process;cellular catabolic process;cellular macromolecule catabolic process;cellular macromolecule metabolic process;cellular metabolic process;cellular process;cellular response to stimulus;cellular response to stress;macromolecule catabolic process;macromolecule metabolic process;metabolic process;modification-dependent macromolecule catabolic process;modification-dependent protein ca…	acid-amino acid ligase activity;adenyl nucleotide binding;adenyl ribonucleotide binding;ATP binding;binding;catalytic activity;ligase activity;ligase activity, forming carbon-nitrogen bonds;nucleotide binding;purine nucleotide binding;purine ribonucleoside triphosphate binding;purine ribonucleotide binding;ribonucleotide binding;small conjugating protein ligase activity;small protein activating e…	anchoring junction;cell junction;cell part;cell-cell junction;chromatin;chromosomal part;cytoplasm;cytoplasmic part;cytosol;desmosome;endoplasmic reticulum membrane;endoplasmic reticulum part;endosomal part;endosome membrane;extracellular membrane-bounded organelle;extracellular organelle;extracellular region part;extracellular vesicular exosome;heterochromatin;intracellular membrane-bounded orga…	3D-structure;Acetylation;ATP-binding;Completeproteome;Cytoplasm;Directproteinsequencing;Ligase;Mitochondrion;Nucleotide-binding;Nucleus;Phosphoprotein;Referenceproteome;Repeat;Ublconjugation;Ublconjugationpathway
P54728	Rad23b	1	3.75447	2.18184		biological regulation;catabolic process;cellular catabolic process;cellular component organization;cellular component organization at cellular level;cellular component organization or biogenesis;cellular component organization or biogenesis at cellular level;cellular macromolecule catabolic process;cellular macromolecule metabolic process;cellular metabolic process;cellular nitrogen compound meta…	binding;damaged DNA binding;DNA binding;nucleic acid binding;polyubiquitin binding;protein binding;small conjugating protein binding;ubiquitin binding	cell part;cytoplasm;intracellular organelle part;intracellular part;macromolecular complex;nuclear part;nucleoplasm;nucleotide-excision repair complex;organelle part;proteasome complex;protein complex;XPC complex	3D-structure;Completeproteome;Cytoplasm;DNAdamage;DNArepair;Nucleus;Phosphoprotein;Proteasome;Referenceproteome;Repeat;Ublconjugationpathway
Q499E4	Dzip1l	1	3.69687	3.49085		anatomical structure formation involved in morphogenesis;cell projection assembly;cell projection organization;cellular component assembly;cellular component assembly at cellular level;cellular component assembly involved in morphogenesis;cellular component organization;cellular component organization at cellular level;cellular component organization or biogenesis;cellular component organization …	binding;cation binding;ion binding;metal ion binding	cell part;centriole;cytoplasmic part;cytoskeletal part;intracellular non-membrane-bounded organelle;intracellular organelle;intracellular organelle part;intracellular part;microtubule organizing center part;non-membrane-bounded organelle;organelle;organelle part	Alternativesplicing;Coiledcoil;Completeproteome;Metal-binding;Referenceproteome;Zinc;Zinc-finger
Q8C3Y4	Kntc1	1	3.60394	7.58068		biological regulation;cell cycle checkpoint;cell cycle phase;cell cycle process;cell division;cellular component organization;cellular component organization at cellular level;cellular component organization or biogenesis;cellular component organization or biogenesis at cellular level;cellular process;mitosis;mitotic cell cycle checkpoint;nuclear division;organelle fission;organelle organization;…		actin cytoskeleton;cell part;chromosomal part;condensed chromosome kinetochore;cytoplasm;cytoskeletal part;cytoskeleton;intracellular membrane-bounded organelle;intracellular non-membrane-bounded organelle;intracellular organelle;intracellular organelle part;intracellular part;kinetochore;kinetochore microtubule;macromolecular complex;membrane;membrane-bounded organelle;microtubule;non-membrane-b…	Cellcycle;Celldivision;Centromere;Chromosome;Completeproteome;Cytoplasm;Cytoskeleton;Directproteinsequencing;Kinetochore;Mitosis;Nucleus;Referenceproteome
Q99K70	Rragc	1	3.51407	2.86889		biological regulation;cell communication;cellular process;cellular response to acid;cellular response to amine stimulus;cellular response to amino acid stimulus;cellular response to chemical stimulus;cellular response to endogenous stimulus;cellular response to external stimulus;cellular response to extracellular stimulus;cellular response to nutrient levels;cellular response to organic nitrogen;…	binding;catalytic activity;GDP binding;GTP binding;GTPase activity;guanyl nucleotide binding;guanyl ribonucleotide binding;hydrolase activity;hydrolase activity, acting on acid anhydrides;hydrolase activity, acting on acid anhydrides, in phosphorus-containing anhydrides;nucleoside-triphosphatase activity;nucleotide binding;protein binding;protein dimerization activity;protein heterodimerization a…	cell part;cytoplasm;cytoplasmic part;EGO complex;intracellular membrane-bounded organelle;intracellular organelle;intracellular organelle part;intracellular part;lysosome;lytic vacuole;macromolecular complex;membrane part;membrane-bounded organelle;nuclear part;nucleoplasm;nucleus;organelle;organelle part;protein complex;vacuolar part;vacuole	Acetylation;Alternativesplicing;Completeproteome;Cytoplasm;GTP-binding;Lysosome;Nucleotide-binding;Nucleus;Phosphoprotein;Referenceproteome
Q91W34	Rusf1	1	3.50439	52.0105				cell part;integral to membrane;intrinsic to membrane;membrane;membrane part	Acetylation;Alternativesplicing;Completeproteome;Membrane;Referenceproteome;Transmembrane;Transmembranehelix
Q8CHP8	Pgp	1	3.49975	21.0864		carbohydrate metabolic process;cellular macromolecule metabolic process;cellular metabolic process;cellular process;cellular protein metabolic process;dephosphorylation;macromolecule metabolic process;macromolecule modification;metabolic process;peptidyl-tyrosine dephosphorylation;phosphate-containing compound metabolic process;phosphorus metabolic process;primary metabolic process;protein dephos…	binding;catalytic activity;cation binding;hydrolase activity;hydrolase activity, acting on ester bonds;ion binding;magnesium ion binding;metal ion binding;phosphatase activity;phosphoglycolate phosphatase activity;phosphoprotein phosphatase activity;phosphoric ester hydrolase activity;protein tyrosine phosphatase activity		3D-structure;Carbohydratemetabolism;Completeproteome;Hydrolase;Magnesium;Metal-binding;Proteinphosphatase;Referenceproteome
P18052	Ptpra	1	3.37276	5.75575		biological regulation;cell surface receptor linked signaling pathway;cellular macromolecule metabolic process;cellular metabolic process;cellular process;cellular protein metabolic process;cellular response to chemical stimulus;cellular response to endogenous stimulus;cellular response to hormone stimulus;cellular response to insulin stimulus;cellular response to organic substance;cellular respon…	catalytic activity;hydrolase activity;hydrolase activity, acting on ester bonds;phosphatase activity;phosphoprotein phosphatase activity;phosphoric ester hydrolase activity;protein tyrosine phosphatase activity	cell part;extracellular membrane-bounded organelle;extracellular organelle;extracellular region part;extracellular vesicular exosome;integral to membrane;intrinsic to membrane;macromolecular complex;membrane part;membrane-bounded organelle;membrane-bounded vesicle;organelle;protein complex;receptor complex;vesicle	3D-structure;Alternativesplicing;Completeproteome;Directproteinsequencing;Glycoprotein;Hydrolase;Membrane;Phosphoprotein;Proteinphosphatase;Referenceproteome;Repeat;Signal;Transmembrane;Transmembranehelix
Q8R087	B4galt7	1	3.33405	2.11356		amine metabolic process;aminoglycan biosynthetic process;aminoglycan metabolic process;biological regulation;biosynthetic process;carbohydrate biosynthetic process;carbohydrate metabolic process;cellular carbohydrate metabolic process;cellular component organization;cellular component organization at cellular level;cellular component organization or biogenesis;cellular component organization or b…	beta-N-acetylglucosaminylglycopeptide beta-1,4-galactosyltransferase activity;binding;catalytic activity;cation binding;galactosyltransferase activity;ion binding;manganese ion binding;metal ion binding;transferase activity;transferase activity, transferring glycosyl groups;transferase activity, transferring hexosyl groups;transition metal ion binding;UDP-galactosyltransferase activity;UDP-glycos…	cell part;cytoplasmic part;Golgi apparatus;Golgi apparatus part;Golgi cisterna membrane;Golgi membrane;integral to membrane;intracellular membrane-bounded organelle;intracellular organelle;intracellular organelle part;intracellular part;intrinsic to membrane;membrane;membrane part;membrane-bounded organelle;organelle;organelle membrane;organelle part	Alternativesplicing;Completeproteome;Glycoprotein;Glycosyltransferase;Golgiapparatus;Manganese;Membrane;Metal-binding;Referenceproteome;Signal-anchor;Transferase;Transmembrane;Transmembranehelix
F8VPZ5	Ercc6	1	3.17741	6.70961		activation of JNKK activity;activation of JUN kinase activity;activation of MAPK activity;activation of MAPKK activity;activation of protein kinase activity;base-excision repair;biological regulation;biosynthetic process;cellular biosynthetic process;cellular component maintenance;cellular component organization;cellular component organization or biogenesis;cellular macromolecule metabolic proces…	adenyl nucleotide binding;adenyl ribonucleotide binding;ATP binding;ATPase activity;ATPase activity, coupled;binding;catalytic activity;chromatin binding;DNA binding;DNA-dependent ATPase activity;enzyme activator activity;enzyme regulator activity;hydrolase activity;hydrolase activity, acting on acid anhydrides;hydrolase activity, acting on acid anhydrides, in phosphorus-containing anhydrides;kin…	cell part;intracellular membrane-bounded organelle;intracellular non-membrane-bounded organelle;intracellular organelle;intracellular organelle part;intracellular part;macromolecular complex;membrane-bounded organelle;non-membrane-bounded organelle;nuclear part;nucleolus;nucleoplasm;nucleoplasm part;nucleus;organelle;organelle part;protein complex;transcription elongation factor complex	Completeproteome;Proteomicsidentification;Referenceproteome
Q8BRV5	Kiaa1671	1	3.13644	3.58113					Completeproteome;Phosphoprotein;Referenceproteome
Q8K354	Cbr3	1	3.11286	12.6718		catabolic process;cellular catabolic process;cellular ketone metabolic process;cellular metabolic process;cellular process;coenzyme catabolic process;coenzyme metabolic process;cofactor catabolic process;cofactor metabolic process;cognition;fat-soluble vitamin catabolic process;fat-soluble vitamin metabolic process;ketone catabolic process;metabolic process;multicellular organismal process;neurol…	3-keto sterol reductase activity;binding;carbonyl reductase (NADPH) activity;catalytic activity;coenzyme binding;cofactor binding;NADP binding;NADPH binding;nucleotide binding;oxidoreductase activity;oxidoreductase activity, acting on CH-OH group of donors;oxidoreductase activity, acting on the CH-OH group of donors, NAD or NADP as acceptor	cell part;cytoplasm;cytoplasmic part;cytosol;extracellular region part;extracellular space;intracellular organelle part;intracellular part;nuclear part;nucleoplasm;organelle part	Acetylation;Completeproteome;Cytoplasm;NADP;Oxidoreductase;Referenceproteome
P21619	Lmnb2	1	3.10711	3.53846			structural molecule activity	cell part;cytoskeletal part;envelope;intermediate filament;intracellular membrane-bounded organelle;intracellular organelle;intracellular organelle part;intracellular part;lamin filament;macromolecular complex;membrane;membrane-bounded organelle;nuclear envelope;nuclear inner membrane;nuclear membrane;nuclear part;nucleus;organelle;organelle envelope;organelle inner membrane;organelle membrane;or…	Acetylation;Alternativesplicing;Coiledcoil;Completeproteome;Directproteinsequencing;Intermediatefilament;Lipoprotein;Membrane;Methylation;Nucleus;Phosphoprotein;Prenylation;Referenceproteome
Q8BVL3	Snx17	1	3.06301	4.7186		biological regulation;cellular component organization;cellular component organization or biogenesis;cellular membrane organization;cellular process;cellular response to stimulus;endocytosis;establishment of localization;establishment of protein localization;membrane invagination;membrane organization;protein transport;receptor-mediated endocytosis;regulation of biological process;regulation of ce…	binding;lipid binding;lipoprotein particle receptor binding;low-density lipoprotein particle receptor binding;phosphatidylinositol binding;phospholipid binding;protein binding;protein C-terminus binding;receptor binding	cell part;cytoplasm;cytoplasmic membrane-bounded vesicle;cytoplasmic part;cytoplasmic vesicle;cytoplasmic vesicle membrane;cytoplasmic vesicle part;cytosol;early endosome;endosomal part;endosome;endosome membrane;Golgi apparatus;intracellular membrane-bounded organelle;intracellular organelle;intracellular organelle part;intracellular part;macromolecular complex;membrane;membrane-bounded organell…	Completeproteome;Cytoplasm;Cytoplasmicvesicle;Endosome;Lipid-binding;Membrane;Phosphoprotein;Proteintransport;Referenceproteome;Transport
Q8CJF7	Ahctf1	1	3.06191	10.0839		anatomical structure development;biological regulation;biosynthetic process;cell cycle phase;cell cycle process;cellular biosynthetic process;cellular component assembly;cellular component assembly at cellular level;cellular component organization;cellular component organization at cellular level;cellular component organization or biogenesis;cellular component organization or biogenesis at cellul…	binding;DNA binding;nucleic acid binding;nucleic acid binding transcription factor activity;sequence-specific DNA binding transcription factor activity	cell part;chromatin;chromosomal part;condensed chromosome kinetochore;cytoplasm;extracellular membrane-bounded organelle;extracellular organelle;extracellular region part;extracellular vesicular exosome;intracellular membrane-bounded organelle;intracellular non-membrane-bounded organelle;intracellular organelle;intracellular organelle part;intracellular part;kinetochore;macromolecular complex;mem…	3D-structure;Acetylation;Cellcycle;Celldivision;Centromere;Chromosome;Completeproteome;Cytoplasm;Developmentalprotein;DNA-binding;Kinetochore;Mitosis;mRNAtransport;Nuclearporecomplex;Nucleus;Phosphoprotein;Proteintransport;Referenceproteome;Transcription;Translocation;Transport
Q99PG2	Ogfr	1	2.90458	12.4855		biological regulation;regulation of biological process;regulation of growth	receptor activity	cell part;cytoplasm;intracellular membrane-bounded organelle;intracellular organelle;intracellular part;membrane;membrane-bounded organelle;nucleus;organelle	Acetylation;Alternativesplicing;Completeproteome;Cytoplasm;Growthregulation;Nucleus;Phosphoprotein;Receptor;Referenceproteome;Repeat
Q91XA2	Golm1	1	2.89543	15.7753	Golgi	biological regulation;cellular component organization;cellular component organization at cellular level;cellular component organization or biogenesis;cellular component organization or biogenesis at cellular level;cellular process;nucleus organization;organelle organization;regulation of biological process;regulation of lipid metabolic process;regulation of metabolic process;regulation of primary…		cell part;cytoplasmic part;extracellular membrane-bounded organelle;extracellular organelle;extracellular region part;extracellular space;extracellular vesicular exosome;Golgi apparatus;integral to membrane;intracellular membrane-bounded organelle;intracellular organelle;intracellular part;intrinsic to membrane;membrane part;membrane-bounded organelle;membrane-bounded vesicle;organelle;vesicle	Coiledcoil;Completeproteome;Glycoprotein;Golgiapparatus;Membrane;Phosphoprotein;Referenceproteome;Signal-anchor;Transmembrane;Transmembranehelix
E9QAT4	Sec16a	1	2.87046	53.8276		cellular component organization;cellular component organization at cellular level;cellular component organization or biogenesis;cellular component organization or biogenesis at cellular level;cellular process;COPII vesicle coating;endoplasmic reticulum organization;organelle organization;vesicle coating;vesicle organization		cell part;cytoplasm;cytoplasmic part;cytosol;Golgi apparatus;Golgi apparatus part;Golgi membrane;intracellular membrane-bounded organelle;intracellular organelle;intracellular organelle part;intracellular part;membrane;membrane-bounded organelle;organelle;organelle membrane;organelle part	Completeproteome;Proteomicsidentification;Referenceproteome
Q8K2V1	Ppp4r1	1	2.76771	3.29138					Alternativesplicing;Completeproteome;Referenceproteome;Repeat
Q9JJ06	C1galt1	1	2.75904	4.65593		anatomical structure development;anatomical structure formation involved in morphogenesis;angiogenesis;carbohydrate metabolic process;cell development;cellular carbohydrate metabolic process;cellular developmental process;cellular macromolecule metabolic process;cellular metabolic process;cellular process;cellular protein metabolic process;columnar/cuboidal epithelial cell development;development…	beta-1,3-galactosyltransferase activity;binding;catalytic activity;cation binding;galactosyltransferase activity;glycoprotein-N-acetylgalactosamine 3-beta-galactosyltransferase activity;ion binding;metal ion binding;transferase activity;transferase activity, transferring glycosyl groups;transferase activity, transferring hexosyl groups	cell part;integral to membrane;intrinsic to membrane;membrane part	Angiogenesis;Completeproteome;Developmentalprotein;Differentiation;Disulfidebond;Glycosyltransferase;Magnesium;Membrane;Metal-binding;Phosphoprotein;Referenceproteome;Signal-anchor;Transferase;Transmembrane;Transmembranehelix
P39098	Man1a2	1	2.67131	3.8438		anatomical structure development;carbohydrate metabolic process;cellular carbohydrate metabolic process;cellular macromolecule metabolic process;cellular metabolic process;cellular process;cellular protein metabolic process;developmental process;glycoprotein metabolic process;glycosylation;lung alveolus development;macromolecule glycosylation;macromolecule metabolic process;macromolecule modifica…	binding;calcium ion binding;catalytic activity;cation binding;hydrolase activity;hydrolase activity, acting on glycosyl bonds;hydrolase activity, hydrolyzing O-glycosyl compounds;ion binding;mannosidase activity;mannosyl-oligosaccharide 1,2-alpha-mannosidase activity;mannosyl-oligosaccharide mannosidase activity;metal ion binding	cell part;cytoplasmic part;extracellular membrane-bounded organelle;extracellular organelle;extracellular region part;extracellular vesicular exosome;Golgi apparatus;Golgi apparatus part;Golgi membrane;integral to membrane;intracellular membrane-bounded organelle;intracellular organelle;intracellular organelle part;intracellular part;intrinsic to membrane;membrane;membrane part;membrane-bounded o…	Acetylation;Alternativesplicing;Calcium;Completeproteome;Glycoprotein;Glycosidase;Golgiapparatus;Hydrolase;Membrane;Referenceproteome;Signal-anchor;Transmembrane;Transmembranehelix
Q6PD26	Pigs	1	2.65125	9.24742	ER Membrane	attachment of GPI anchor to protein;cellular macromolecule metabolic process;cellular metabolic process;cellular process;cellular protein metabolic process;macromolecule metabolic process;macromolecule modification;metabolic process;primary metabolic process;protein metabolic process;protein modification process		cell part;cytoplasmic part;endoplasmic reticulum part;GPI-anchor transamidase complex;intracellular organelle part;intracellular part;macromolecular complex;membrane;membrane part;organelle part;protein complex	Completeproteome;Endoplasmicreticulum;Glycoprotein;GPI-anchorbiosynthesis;Membrane;Referenceproteome;Transmembrane;Transmembranehelix
P61211	Arl1	1	2.63682	6.07081	Golgi	activation of phospholipase D activity;biological regulation;cellular component organization;cellular component organization at cellular level;cellular component organization or biogenesis;cellular component organization or biogenesis at cellular level;cellular localization;cellular macromolecule localization;cellular metabolic process;cellular process;cellular protein localization;cellular respo…	binding;catalytic activity;cation binding;enzyme activator activity;enzyme regulator activity;GTP binding;GTPase activity;guanyl nucleotide binding;guanyl ribonucleotide binding;hydrolase activity;hydrolase activity, acting on acid anhydrides;hydrolase activity, acting on acid anhydrides, in phosphorus-containing anhydrides;ion binding;metal ion binding;nucleoside-triphosphatase activity;nucleoti…	cell part;cytoplasm;cytoplasmic part;extracellular membrane-bounded organelle;extracellular organelle;extracellular region part;extracellular vesicular exosome;Golgi apparatus;Golgi apparatus part;Golgi membrane;intracellular membrane-bounded organelle;intracellular organelle;intracellular organelle part;intracellular part;membrane;membrane-bounded organelle;membrane-bounded vesicle;organelle;org…	Completeproteome;Golgiapparatus;GTP-binding;Lipoprotein;Magnesium;Membrane;Metal-binding;Myristate;Nucleotide-binding;Referenceproteome
Q7TMQ7	Wdr91	1	2.61651	13.2466					Coiledcoil;Completeproteome;Phosphoprotein;Referenceproteome;Repeat;WDrepeat
Q8C080	Snx16	1	2.61329	2.65103		cellular process;early endosome to late endosome transport;endosome to lysosome transport;endosome transport;establishment of localization;establishment of localization in cell;establishment of protein localization;establishment of protein localization to organelle;establishment of protein localization to vacuole;intracellular protein transport;intracellular transport;lysosomal transport;protein …	binding;identical protein binding;lipid binding;phosphatidylinositol binding;phospholipid binding;protein binding	cell part;cytoplasmic part;early endosome;early endosome membrane;endosomal part;endosome;endosome membrane;extrinsic to endosome membrane;extrinsic to membrane;extrinsic to organelle membrane;intracellular membrane-bounded organelle;intracellular organelle;intracellular organelle part;intracellular part;late endosome;late endosome membrane;lysosome;lytic vacuole;membrane;membrane part;membrane-b…	Coiledcoil;Completeproteome;Cytoplasm;Endosome;Lipid-binding;Lysosome;Membrane;Proteintransport;Referenceproteome;Transport
Q60952	Cep250	1	2.58864	14.4653		anatomical structure formation involved in morphogenesis;biological regulation;cell cycle;cell projection assembly;cell projection organization;cellular component assembly;cellular component assembly at cellular level;cellular component assembly involved in morphogenesis;cellular component organization;cellular component organization at cellular level;cellular component organization or biogenesis…	binding;enzyme binding;kinase binding;protein binding;protein C-terminus binding;protein domain specific binding;protein kinase binding	cell part;cell projection;centriole;centrosome;cilium;cytoplasmic part;cytoskeletal part;extracellular membrane-bounded organelle;extracellular organelle;extracellular region part;extracellular vesicular exosome;intracellular non-membrane-bounded organelle;intracellular organelle;intracellular organelle part;intracellular part;macromolecular complex;membrane-bounded organelle;membrane-bounded ves…	Cellcycle;Cellprojection;Cilium;Coiledcoil;Completeproteome;Cytoplasm;Cytoskeleton;Phosphoprotein;Referenceproteome
Q5U4H9	Ncoa4	1	2.56941	12.1995				cell part;cytoplasmic part;intracellular membrane-bounded organelle;intracellular organelle;intracellular part;membrane-bounded organelle;mitochondrion;organelle	Completeproteome;Receptor;Referenceproteome
Q9CXY9	Pigk	1	2.54491	4.5304	ER Membrane	attachment of GPI anchor to protein;cellular macromolecule metabolic process;cellular metabolic process;cellular process;cellular protein metabolic process;macromolecule metabolic process;macromolecule modification;metabolic process;primary metabolic process;protein metabolic process;protein modification process	catalytic activity;cysteine-type endopeptidase activity;cysteine-type peptidase activity;endopeptidase activity;GPI-anchor transamidase activity;hydrolase activity;peptidase activity;peptidase activity, acting on L-amino acid peptides	cell part;cytoplasmic part;endoplasmic reticulum part;GPI-anchor transamidase complex;intracellular organelle part;intracellular part;macromolecular complex;membrane part;organelle part;protein complex	Completeproteome;Disulfidebond;Endoplasmicreticulum;GPI-anchorbiosynthesis;Hydrolase;Membrane;Protease;Referenceproteome;Signal;Thiolprotease;Transmembrane;Transmembranehelix
Q8CFG0	Sulf2	1	2.51505	3.82305		anatomical structure development;biological regulation;bone development;cartilage development;cell development;cell surface receptor linked signaling pathway;cellular component organization;cellular component organization at cellular level;cellular component organization or biogenesis;cellular component organization or biogenesis at cellular level;cellular developmental process;cellular macromole…	arylsulfatase activity;binding;calcium ion binding;catalytic activity;cation binding;hydrolase activity;hydrolase activity, acting on ester bonds;ion binding;metal ion binding;N-acetylglucosamine-6-sulfatase activity;sulfuric ester hydrolase activity	cell part;cell surface;cytoplasmic part;endoplasmic reticulum;extracellular region part;extracellular space;Golgi apparatus part;Golgi stack;intracellular membrane-bounded organelle;intracellular organelle;intracellular organelle part;intracellular part;membrane;membrane-bounded organelle;organelle;organelle part;plasma membrane	Calcium;Completeproteome;Endoplasmicreticulum;Glycoprotein;Golgiapparatus;Hydrolase;Metal-binding;Referenceproteome;Signal
P18406	Ccn1	1	2.4728	2.6359		anatomical structure development;anatomical structure formation involved in morphogenesis;anatomical structure morphogenesis;angiogenesis;apoptosis;apoptosis involved in heart morphogenesis;apoptosis involved in morphogenesis;atrial septum morphogenesis;atrioventricular valve morphogenesis;biological adhesion;biological regulation;blood vessel development;cardiac septum development;cardiac septum…	binding;carbohydrate binding;extracellular matrix binding;glycosaminoglycan binding;heparin binding;integrin binding;pattern binding;polysaccharide binding;protein binding;protein complex binding;receptor binding	extracellular matrix;extracellular region part;proteinaceous extracellular matrix	Celladhesion;Chemotaxis;Completeproteome;Disulfidebond;Growthfactorbinding;Heparin-binding;Referenceproteome;Secreted;Signal
P97355	Sms	1	2.43143	12.6427		amine biosynthetic process;amine metabolic process;biosynthetic process;cellular amine metabolic process;cellular biogenic amine biosynthetic process;cellular biogenic amine metabolic process;cellular biosynthetic process;cellular metabolic process;cellular nitrogen compound biosynthetic process;cellular nitrogen compound metabolic process;cellular process;metabolic process;nitrogen compound meta…	catalytic activity;spermine synthase activity;transferase activity;transferase activity, transferring alkyl or aryl (other than methyl) groups	extracellular membrane-bounded organelle;extracellular organelle;extracellular region part;extracellular vesicular exosome;membrane-bounded organelle;membrane-bounded vesicle;organelle;vesicle	Acetylation;Completeproteome;Directproteinsequencing;Polyaminebiosynthesis;Referenceproteome;Transferase
A3KGV1	Odf2	1	2.40164	3.88047		anatomical structure development;cell development;cellular developmental process;cellular process;cellular process involved in reproduction;developmental process;developmental process involved in reproduction;germ cell development;multicellular organismal development;multicellular organismal process;reproductive process;spermatid development	binding;enzyme binding;GTPase binding;protein binding;Rab GTPase binding;Ras GTPase binding;small GTPase binding;structural constituent of cytoskeleton;structural molecule activity	axoneme part;cell part;cell projection;cell projection part;centriole;centrosome;cilium;cytoplasmic part;cytoskeletal part;intracellular membrane-bounded organelle;intracellular non-membrane-bounded organelle;intracellular organelle;intracellular organelle part;intracellular part;macromolecular complex;membrane-bounded organelle;microtubule;microtubule organizing center;microtubule organizing cen…	Alternativesplicing;Cellprojection;Cilium;Coiledcoil;Completeproteome;Cytoplasm;Cytoskeleton;Developmentalprotein;Differentiation;Microtubule;Phosphoprotein;Referenceproteome;Spermatogenesis
Q9JMH9	Myo18a	1	2.3817	15.1557		actin cytoskeleton organization;actin filament-based process;actomyosin structure organization;asymmetric Golgi ribbon formation;biological regulation;cell migration;cell motility;cellular component movement;cellular component organization;cellular component organization at cellular level;cellular component organization or biogenesis;cellular component organization or biogenesis at cellular level…	actin binding;actin filament binding;adenyl nucleotide binding;adenyl ribonucleotide binding;ADP binding;ATP binding;binding;catalytic activity;cytoskeletal protein binding;hydrolase activity;hydrolase activity, acting on acid anhydrides;hydrolase activity, acting on acid anhydrides, in phosphorus-containing anhydrides;motor activity;nucleoside-triphosphatase activity;nucleotide binding;protein b…	actomyosin;brush border;cell part;cell projection;cytoplasmic part;cytoskeletal part;cytoskeleton;endoplasmic reticulum-Golgi intermediate compartment;Golgi apparatus part;Golgi membrane;intracellular membrane-bounded organelle;intracellular non-membrane-bounded organelle;intracellular organelle;intracellular organelle part;intracellular part;macromolecular complex;membrane;membrane-bounded organ…	Alternativesplicing;ATP-binding;Coiledcoil;Completeproteome;Cytoplasm;Cytoskeleton;Golgiapparatus;Motorprotein;Myosin;Nucleotide-binding;Phosphoprotein;Referenceproteome
P08122	Col4a2	1	2.34107	23.6838		anatomical structure formation involved in morphogenesis;angiogenesis;biological regulation;biosynthetic process;cell differentiation;cellular biosynthetic process;cellular developmental process;cellular macromolecule biosynthetic process;cellular macromolecule metabolic process;cellular metabolic process;cellular nitrogen compound metabolic process;cellular process;cellular response to chemical …	extracellular matrix structural constituent;structural molecule activity	basement membrane;cell part;collagen;collagen type IV;extracellular matrix;extracellular matrix part;extracellular membrane-bounded organelle;extracellular organelle;extracellular region;extracellular region part;extracellular vesicular exosome;intracellular membrane-bounded organelle;intracellular organelle;intracellular part;membrane-bounded organelle;membrane-bounded vesicle;organelle;sheet-fo…	Angiogenesis;Basementmembrane;Collagen;Completeproteome;Disulfidebond;Extracellularmatrix;Glycoprotein;Hydroxylation;Referenceproteome;Repeat;Secreted;Signal
P46935	Nedd4	1	2.33268	3.70769		adaptive immune response;anatomical structure development;anatomical structure morphogenesis;biological regulation;blood vessel morphogenesis;catabolic process;cell activation;cell projection organization;cellular catabolic process;cellular chemical homeostasis;cellular component organization;cellular component organization at cellular level;cellular component organization or biogenesis;cellular …	amine binding;amino acid binding;binding;carboxylic acid binding;catalytic activity;channel inhibitor activity;channel regulator activity;ion channel inhibitor activity;ligase activity;phosphoprotein binding;phosphoserine binding;phosphothreonine binding;proline-rich region binding;protein binding;protein phosphorylated amino acid binding;sodium channel inhibitor activity;sodium channel regulator…	cell cortex;cell part;chromatin;chromosomal part;cytoplasm;cytoplasmic part;cytosol;extracellular membrane-bounded organelle;extracellular organelle;extracellular region part;extracellular vesicular exosome;Golgi apparatus;intracellular membrane-bounded organelle;intracellular organelle;intracellular organelle part;intracellular part;macromolecular complex;membrane;membrane-bounded organelle;memb…	3D-structure;Cellmembrane;Completeproteome;Cytoplasm;Ligase;Membrane;Neurogenesis;Phosphoprotein;Referenceproteome;Repeat;Ublconjugation;Ublconjugationpathway
P16092	Fgfr1	1	2.2871	2.33953		anatomical structure development;anatomical structure formation involved in morphogenesis;anatomical structure morphogenesis;angiogenesis;appendage morphogenesis;auditory receptor cell development;biological regulation;blood vessel morphogenesis;brain development;branching involved in salivary gland morphogenesis;cell communication;cell development;cell differentiation;cell division;cell maturati…	adenyl nucleotide binding;adenyl ribonucleotide binding;ATP binding;binding;carbohydrate binding;catalytic activity;fibroblast growth factor binding;fibroblast growth factor-activated receptor activity;glycosaminoglycan binding;growth factor binding;heparin binding;identical protein binding;kinase activity;molecular transducer activity;nucleotide binding;pattern binding;phosphotransferase activit…	cell part;cytoplasmic membrane-bounded vesicle;cytoplasmic part;cytoplasmic vesicle;cytosol;integral to membrane;intracellular membrane-bounded organelle;intracellular organelle;intracellular part;intrinsic to membrane;macromolecular complex;membrane;membrane part;membrane-bounded organelle;membrane-bounded vesicle;nucleus;organelle;plasma membrane;protein complex;receptor complex;vesicle	3D-structure;Alternativesplicing;ATP-binding;Cellmembrane;Completeproteome;Cytoplasm;Cytoplasmicvesicle;Disulfidebond;Glycoprotein;Heparin-binding;Immunoglobulindomain;Kinase;Membrane;Nucleotide-binding;Nucleus;Phosphoprotein;Receptor;Referenceproteome;Repeat;Signal;Transferase;Transmembrane;Transmembranehelix;Tyrosine-proteinkinase;Ublconjugation
F6VAN0	Atf6	1	2.25846	16.8514	ER Membrane	biological regulation;biosynthetic process;cellular biosynthetic process;cellular macromolecule biosynthetic process;cellular macromolecule metabolic process;cellular metabolic process;cellular nitrogen compound metabolic process;cellular process;cellular response to chemical stimulus;cellular response to organic substance;cellular response to stimulus;cellular response to stress;cellular respons…	binding;cAMP response element binding;DNA binding;nucleic acid binding;nucleic acid binding transcription factor activity;protein binding;protein dimerization activity;protein heterodimerization activity;regulatory region DNA binding;regulatory region nucleic acid binding;RNA polymerase II regulatory region DNA binding;RNA polymerase II regulatory region sequence-specific DNA binding;sequence-spe…	cell part;cytoplasmic part;endoplasmic reticulum;endoplasmic reticulum part;Golgi apparatus;integral to endoplasmic reticulum membrane;integral to membrane;integral to organelle membrane;intracellular membrane-bounded organelle;intracellular organelle;intracellular organelle part;intracellular part;intrinsic to endoplasmic reticulum membrane;intrinsic to membrane;intrinsic to organelle membrane;m…	Activator;Completeproteome;DNA-binding;Endoplasmicreticulum;Glycoprotein;Membrane;Nucleus;Phosphoprotein;Referenceproteome;Signal-anchor;Transcription;Transcriptionregulation;Transmembrane;Transmembranehelix;Unfoldedproteinresponse
Q8K0U4	Hspa12a	1	2.25414	8.74449			adenyl nucleotide binding;adenyl ribonucleotide binding;ATP binding;binding;nucleotide binding;purine nucleotide binding;purine ribonucleoside triphosphate binding;purine ribonucleotide binding;ribonucleotide binding	extracellular membrane-bounded organelle;extracellular organelle;extracellular region part;extracellular vesicular exosome;membrane-bounded organelle;membrane-bounded vesicle;organelle;vesicle	Acetylation;ATP-binding;Completeproteome;Directproteinsequencing;Nucleotide-binding;Referenceproteome
Q9WUN2	Tbk1	1	2.24673	23.9508		activation of immune response;activation of innate immune response;biological regulation;defense response;defense response to bacterium;defense response to Gram-positive bacterium;defense response to virus;immune effector process;immune response;immune system process;innate immune response;multi-organism process;negative regulation of biological process;negative regulation of gene expression;nega…	adenyl nucleotide binding;adenyl ribonucleotide binding;ATP binding;binding;catalytic activity;kinase activity;nucleic acid binding;nucleotide binding;phosphoprotein binding;phosphotransferase activity, alcohol group as acceptor;protein binding;protein kinase activity;protein serine/threonine kinase activity;purine nucleotide binding;purine ribonucleoside triphosphate binding;purine ribonucleotid…	cell part;cytoplasm;cytoplasmic part;cytosol;intracellular part	3D-structure;Antiviraldefense;ATP-binding;Coiledcoil;Completeproteome;Cytoplasm;Immunity;Innateimmunity;Isopeptidebond;Kinase;Nucleotide-binding;Phosphoprotein;Referenceproteome;Serine/threonine-proteinkinase;Transferase;Ublconjugation
Q8BUE4	Aifm2	1	2.2451	5.14406		apoptotic mitochondrial changes;biological regulation;cellular component organization;cellular component organization at cellular level;cellular component organization or biogenesis;cellular component organization or biogenesis at cellular level;cellular process;mitochondrion organization;organelle organization;positive regulation of apoptosis;positive regulation of biological process;positive re…	binding;catalytic activity;coenzyme binding;cofactor binding;DNA binding;electron-transferring-flavoprotein dehydrogenase activity;flavin adenine dinucleotide binding;NADH dehydrogenase (quinone) activity;NADH dehydrogenase (ubiquinone) activity;NADH dehydrogenase activity;nucleic acid binding;oxidoreductase activity;oxidoreductase activity, acting on NADH or NADPH;oxidoreductase activity, acting…	cell part;cytoplasm;cytoplasmic part;cytosol;extracellular region part;extracellular space;integral to membrane;intracellular membrane-bounded organelle;intracellular organelle;intracellular organelle part;intracellular part;intrinsic to membrane;lipid particle;membrane;membrane part;membrane-bounded organelle;mitochondrial membrane;mitochondrial outer membrane;mitochondrial part;mitochondrion;or…	Alternativesplicing;Completeproteome;Cytoplasm;DNA-binding;FAD;Flavoprotein;Lipoprotein;Membrane;Mitochondrion;Mitochondrionoutermembrane;Myristate;Oxidoreductase;Referenceproteome;Transmembrane;Transmembranehelix
E9PXF8	Sbf2	1	2.24115	4.67144		biological regulation;cellular component assembly;cellular component organization;cellular component organization or biogenesis;macromolecular complex assembly;macromolecular complex subunit organization;positive regulation of catalytic activity;positive regulation of GTPase activity;positive regulation of hydrolase activity;positive regulation of molecular function;protein complex assembly;prote…	binding;enzyme binding;enzyme regulator activity;GTPase regulator activity;guanyl-nucleotide exchange factor activity;identical protein binding;lipid binding;nucleoside-triphosphatase regulator activity;phosphatase binding;phosphatase regulator activity;phosphatidylinositol binding;phospholipid binding;protein binding;protein dimerization activity;protein homodimerization activity;Rab guanyl-nucl…	cell part;cytoplasmic part;intracellular organelle part;intracellular part;membrane;organelle membrane;organelle part;vacuolar membrane;vacuolar part	Completeproteome;Proteomicsidentification;Referenceproteome
Q99N17	Cyp4f16	1	2.23188	9.00612			binding;catalytic activity;cation binding;heme binding;ion binding;iron ion binding;metal ion binding;monooxygenase activity;oxidoreductase activity;oxidoreductase activity, acting on paired donors, with incorporation or reduction of molecular oxygen;tetrapyrrole binding;transition metal ion binding		Completeproteome;Heme;Iron;Metal-binding;Monooxygenase;Oxidoreductase;Proteomicsidentification;Referenceproteome
Q4VAA7	Snx33	1	2.19641	3.26176		biological regulation;cell cycle cytokinesis;cell cycle phase;cell cycle process;cellular component organization;cellular component organization at cellular level;cellular component organization or biogenesis;cellular component organization or biogenesis at cellular level;cellular membrane organization;cellular process;cytokinesis;cytokinesis after mitosis;endocytosis;endosome organization;endoso…	binding;identical protein binding;lipid binding;phosphatidylinositol binding;phospholipid binding;protein binding	cell part;cytoplasmic membrane-bounded vesicle;cytoplasmic part;cytoplasmic vesicle;cytoplasmic vesicle membrane;cytoplasmic vesicle part;cytosol;endosome;extrinsic to membrane;intracellular membrane-bounded organelle;intracellular organelle;intracellular organelle part;intracellular part;membrane;membrane part;membrane-bounded organelle;membrane-bounded vesicle;organelle;organelle membrane;organ…	Cellcycle;Celldivision;Completeproteome;Cytoplasm;Cytoplasmicvesicle;Endocytosis;Membrane;Mitosis;Phosphoprotein;Proteintransport;Referenceproteome;SH3domain;Transport
P02535	Krt10	1	2.17749	5.67853		cell differentiation;cellular developmental process;cellular process;cellular response to calcium ion;cellular response to chemical stimulus;cellular response to inorganic substance;cellular response to metal ion;cellular response to stimulus;developmental process;epithelial cell differentiation;response to calcium ion;response to chemical stimulus;response to inorganic substance;response to meta…	structural molecule activity	cell part;cytoskeletal part;intermediate filament;intracellular organelle part;intracellular part;keratin filament;macromolecular complex;organelle part;protein complex	Alternativesplicing;Coiledcoil;Completeproteome;Directproteinsequencing;Intermediatefilament;Keratin;Phosphoprotein;Referenceproteome
Q8BVG4	Dpp9	1	2.13613	2.90103			aminopeptidase activity;binding;catalytic activity;exopeptidase activity;hydrolase activity;identical protein binding;peptidase activity;peptidase activity, acting on L-amino acid peptides;protein binding;serine hydrolase activity;serine-type peptidase activity	cell part;cytoplasm;cytoplasmic part;cytosol;intracellular part;membrane	Alternativesplicing;Aminopeptidase;Completeproteome;Cytoplasm;Hydrolase;Protease;Referenceproteome;Serineprotease
Q8C1B1	Camsap2	2	111.23	22.3163		biological regulation;cellular component organization;cellular component organization at cellular level;cellular component organization or biogenesis;cellular component organization or biogenesis at cellular level;cellular process;cytoskeleton organization;microtubule cytoskeleton organization;microtubule-based process;organelle organization;regulation of biological process;regulation of cellular…	binding;cytoskeletal protein binding;microtubule binding;microtubule minus-end binding;protein binding;tubulin binding	cell part;cytoplasm;intracellular part	Alternativesplicing;Completeproteome;Cytoplasm;Cytoskeleton;Microtubule;Phosphoprotein;Referenceproteome
Q9Z329	Itpr2	2	106.867	19.0278	ER Membrane	biological regulation;calcium ion transport;cation transport;cellular process;cellular response to cAMP;cellular response to chemical stimulus;cellular response to ethanol;cellular response to organic substance;cellular response to stimulus;divalent inorganic cation transport;divalent metal ion transport;establishment of localization;inositol phosphate-mediated signaling;intracellular signal tran…	binding;calcium channel activity;calcium-release channel activity;cation channel activity;cation transmembrane transporter activity;channel activity;gated channel activity;inositol 1,4,5-trisphosphate-sensitive calcium-release channel activity;intracellular ligand-gated ion channel activity;ion channel activity;ion transmembrane transporter activity;ligand-gated channel activity;ligand-gated ion …	cell cortex;cell part;cytoplasm;cytoplasmic part;endoplasmic reticulum;endoplasmic reticulum membrane;endoplasmic reticulum part;integral to membrane;intracellular membrane-bounded organelle;intracellular organelle;intracellular organelle part;intracellular part;intrinsic to membrane;macromolecular complex;membrane;membrane part;membrane-bounded organelle;organelle;organelle membrane;organelle pa…	Alternativesplicing;Calcium;Calciumchannel;Calciumtransport;Completeproteome;Endoplasmicreticulum;Ionchannel;Iontransport;Ligand-gatedionchannel;Membrane;Phosphoprotein;Receptor;Referenceproteome;Repeat;Transmembrane;Transmembranehelix;Transport
Q62136	Ptpn21	2	84.5988	57.0331			catalytic activity;hydrolase activity;hydrolase activity, acting on ester bonds;phosphatase activity;phosphoprotein phosphatase activity;phosphoric ester hydrolase activity;protein tyrosine phosphatase activity	cell part;cytoplasm;cytoskeleton;intracellular non-membrane-bounded organelle;intracellular organelle;intracellular part;non-membrane-bounded organelle;organelle	Completeproteome;Cytoplasm;Cytoskeleton;Hydrolase;Phosphoprotein;Proteinphosphatase;Referenceproteome
Q5BLK4	Tut7	2	39.2552	131.63		cellular macromolecule metabolic process;cellular metabolic process;cellular nitrogen compound metabolic process;cellular process;macromolecule metabolic process;metabolic process;nitrogen compound metabolic process;nucleic acid metabolic process;nucleobase-containing compound metabolic process;primary metabolic process;RNA 3'-end processing;RNA metabolic process;RNA processing	binding;catalytic activity;cation binding;ion binding;metal ion binding;nucleotidyltransferase activity;RNA uridylyltransferase activity;transferase activity;transferase activity, transferring phosphorus-containing groups;transition metal ion binding;uridylyltransferase activity;zinc ion binding		Completeproteome;Magnesium;Manganese;Metal-binding;Nucleotidyltransferase;Phosphoprotein;Referenceproteome;Repeat;Transferase;Zinc;Zinc-finger
Q8BKX6	Smg1	2	38.3211	11.9209		catabolic process;cellular catabolic process;cellular lipid metabolic process;cellular macromolecule catabolic process;cellular macromolecule metabolic process;cellular metabolic process;cellular nitrogen compound metabolic process;cellular process;cellular protein metabolic process;cellular response to stimulus;cellular response to stress;DNA metabolic process;DNA recombination;DNA repair;double…	adenyl nucleotide binding;adenyl ribonucleotide binding;ATP binding;binding;catalytic activity;cation binding;ion binding;kinase activity;metal ion binding;nucleotide binding;phosphotransferase activity, alcohol group as acceptor;protein binding;protein dimerization activity;protein kinase activity;protein serine/threonine kinase activity;purine nucleotide binding;purine ribonucleoside triphospha…	cell part;cytoplasm;intracellular membrane-bounded organelle;intracellular organelle;intracellular part;membrane-bounded organelle;nucleus;organelle	Acetylation;Alternativesplicing;ATP-binding;Completeproteome;Cytoplasm;Directproteinsequencing;DNAdamage;DNArepair;Kinase;Manganese;Metal-binding;Nonsense-mediatedmRNAdecay;Nucleotide-binding;Nucleus;Phosphoprotein;Referenceproteome;Serine/threonine-proteinkinase;Transferase
P70388	Rad50	2	32.6215	2.9342		anatomical structure homeostasis;biological regulation;biosynthetic process;catabolic process;cell cycle process;cellular biosynthetic process;cellular catabolic process;cellular component organization;cellular component organization at cellular level;cellular component organization or biogenesis;cellular component organization or biogenesis at cellular level;cellular macromolecule biosynthetic p…	adenyl nucleotide binding;adenyl ribonucleotide binding;ATP binding;ATPase activity;binding;binding, bridging;catalytic activity;cation binding;DNA binding;hydrolase activity;hydrolase activity, acting on acid anhydrides;hydrolase activity, acting on acid anhydrides, in phosphorus-containing anhydrides;ion binding;metal ion binding;nucleic acid binding;nucleoside-triphosphatase activity;nucleotid…	cell part;chromosomal part;chromosome, telomeric region;intracellular membrane-bounded organelle;intracellular organelle;intracellular organelle part;intracellular part;macromolecular complex;membrane;membrane-bounded organelle;Mre11 complex;nuclear chromosome part;nuclear chromosome, telomeric region;nuclear part;nucleoplasm;nucleus;organelle;organelle part;pronucleus;protein complex;site of dou…	Acetylation;Alternativesplicing;ATP-binding;Cellcycle;Chromosome;Coiledcoil;Completeproteome;Directproteinsequencing;DNAdamage;DNArepair;Hydrolase;Meiosis;Metal-binding;Nucleotide-binding;Nucleus;Phosphoprotein;Referenceproteome;Telomere;Zinc
Q6NZC7	Sec23ip	2	28.2264	4.78626		acrosome assembly;anatomical structure development;anatomical structure formation involved in morphogenesis;cell development;cellular component assembly;cellular component assembly at cellular level;cellular component assembly involved in morphogenesis;cellular component organization;cellular component organization at cellular level;cellular component organization or biogenesis;cellular component…	binding;cation binding;ion binding;metal ion binding	cell part;cis-Golgi network;coated vesicle membrane;cytoplasmic part;cytoplasmic vesicle membrane;cytoplasmic vesicle part;endoplasmic reticulum exit site;endoplasmic reticulum part;ER to Golgi transport vesicle membrane;Golgi apparatus part;intracellular membrane-bounded organelle;intracellular organelle;intracellular organelle part;intracellular part;membrane;membrane-bounded organelle;organell…	Completeproteome;Cytoplasmicvesicle;Endoplasmicreticulum;Membrane;Phosphoprotein;Referenceproteome
Q8BJ05	Zc3h14	2	24.3805	4.23785		biological regulation;cellular macromolecule metabolic process;cellular metabolic process;cellular nitrogen compound metabolic process;cellular process;macromolecule metabolic process;metabolic process;mRNA metabolic process;nitrogen compound metabolic process;nucleic acid metabolic process;nucleobase-containing compound metabolic process;posttranscriptional regulation of gene expression;primary …	binding;cation binding;ion binding;metal ion binding;mRNA binding;nucleic acid binding;poly(A) RNA binding;poly-purine tract binding;RNA binding;single-stranded RNA binding	cell part;cytoplasm;intracellular membrane-bounded organelle;intracellular non-membrane-bounded organelle;intracellular organelle;intracellular organelle part;intracellular part;membrane-bounded organelle;non-membrane-bounded organelle;nuclear body;nuclear part;nuclear speck;nucleolus;nucleoplasm;nucleoplasm part;nucleus;organelle;organelle part	Acetylation;Alternativesplicing;Completeproteome;Metal-binding;Nucleus;Phosphoprotein;Referenceproteome;Repeat;RNA-binding;Zinc;Zinc-finger
Q8CG73	Rpgrip1l	2	23.594	9.15136		anatomical structure development;anatomical structure formation involved in morphogenesis;anatomical structure morphogenesis;appendage morphogenesis;biological regulation;brain development;camera-type eye development;cell part morphogenesis;cell projection assembly;cell projection morphogenesis;cell projection organization;cellular component assembly;cellular component assembly at cellular level;…	binding;G-protein-coupled receptor binding;prostanoid receptor binding;protein binding;receptor binding;thromboxane A2 receptor binding	axoneme;cell junction;cell part;cell projection;cell projection part;cell-cell junction;centrosome;ciliary transition zone;cilium;cilium part;cytoplasm;cytoplasmic part;cytoskeletal part;intracellular non-membrane-bounded organelle;intracellular organelle;intracellular organelle part;intracellular part;microtubule organizing center;non-membrane-bounded organelle;occluding junction;organelle;organ…	Celljunction;Cellprojection;Cilium;Coiledcoil;Completeproteome;Cytoplasm;Cytoskeleton;Referenceproteome;Repeat;Tightjunction
Q4VA53	Pds5b	2	19.8132	4.94937		biological regulation;cell cycle process;cell division;cellular component organization;cellular component organization at cellular level;cellular component organization or biogenesis;cellular component organization or biogenesis at cellular level;cellular process;chromosome organization;mitotic sister chromatid cohesion;negative regulation of biological process;negative regulation of cell prolife…	binding;DNA binding;nucleic acid binding	cell part;chromatin;chromosomal part;intracellular membrane-bounded organelle;intracellular organelle;intracellular organelle part;intracellular part;membrane-bounded organelle;nuclear part;nucleoplasm;nucleus;organelle;organelle part	Acetylation;Alternativesplicing;Cellcycle;Celldivision;Completeproteome;Mitosis;Nucleus;Phosphoprotein;Referenceproteome;Repeat
A0A0G2JG52	Crybg1	2	19.3415	5.3892
Q04857	Col6a1	2	16.1008	3.03743		biological adhesion;cell adhesion;cell differentiation;cellular component assembly;cellular component organization;cellular component organization or biogenesis;cellular developmental process;cellular process;cellular response to acid;cellular response to amine stimulus;cellular response to amino acid stimulus;cellular response to chemical stimulus;cellular response to endogenous stimulus;cellula…	binding;growth factor binding;platelet-derived growth factor binding;protein binding	cell part;collagen;cytoplasmic part;extracellular matrix;extracellular matrix part;extracellular membrane-bounded organelle;extracellular organelle;extracellular region;extracellular region part;extracellular vesicular exosome;intracellular organelle part;intracellular part;lysosomal membrane;macromolecular complex;membrane;membrane-bounded organelle;membrane-bounded vesicle;organelle;organelle m…	Celladhesion;Collagen;Completeproteome;Extracellularmatrix;Glycoprotein;Hydroxylation;Referenceproteome;Repeat;Secreted;Signal
Q8C0V9	Frmd6	2	15.7519	9.36173		actin filament-based process;actin-mediated cell contraction;apical constriction;biological regulation;cellular localization;cellular macromolecule localization;cellular process;cellular protein localization;localization;macromolecule localization;protein localization;regulation of actin filament-based process;regulation of biological process;regulation of cellular process		apical junction complex;cell junction;cell part;cell-cell junction;cytoplasm;cytoskeleton;intracellular non-membrane-bounded organelle;intracellular organelle;intracellular part;membrane;non-membrane-bounded organelle;organelle;plasma membrane	Alternativesplicing;Cellmembrane;Completeproteome;Cytoplasm;Membrane;Phosphoprotein;Referenceproteome
Q99MJ9	Ddx50	2	15.0229	12.9476		cellular macromolecule metabolic process;cellular metabolic process;cellular nitrogen compound metabolic process;cellular process;macromolecule metabolic process;metabolic process;nitrogen compound metabolic process;nucleic acid metabolic process;nucleobase-containing compound metabolic process;primary metabolic process;RNA metabolic process;RNA secondary structure unwinding	adenyl nucleotide binding;adenyl ribonucleotide binding;ATP binding;ATPase activity;ATPase activity, coupled;ATP-dependent helicase activity;ATP-dependent RNA helicase activity;binding;catalytic activity;helicase activity;hydrolase activity;hydrolase activity, acting on acid anhydrides;hydrolase activity, acting on acid anhydrides, in phosphorus-containing anhydrides;nucleoside-triphosphatase act…	cell part;cytoplasm;intracellular non-membrane-bounded organelle;intracellular organelle;intracellular organelle part;intracellular part;membrane;non-membrane-bounded organelle;nuclear part;nucleolus;organelle;organelle part;plasma membrane	ATP-binding;Completeproteome;Helicase;Hydrolase;Nucleotide-binding;Nucleus;Phosphoprotein;Referenceproteome;RNA-binding
A2AKG8	Focad	2	14.9189	5.34356				adherens junction;anchoring junction;cell junction;cell part;cell-substrate adherens junction;cell-substrate junction;focal adhesion;integral to membrane;intrinsic to membrane;membrane part	Acetylation;Alternativesplicing;Celljunction;Completeproteome;Membrane;Referenceproteome;Transmembrane;Transmembranehelix
Q9Z315	Sart1	2	14.3589	28.1244		biological regulation;cellular component assembly;cellular component assembly at cellular level;cellular component organization;cellular component organization at cellular level;cellular component organization or biogenesis;cellular component organization or biogenesis at cellular level;cellular macromolecular complex assembly;cellular macromolecular complex subunit organization;cellular macromol…		Cajal body;catalytic step 2 spliceosome;cell part;cytoplasmic part;Golgi apparatus;intracellular membrane-bounded organelle;intracellular organelle;intracellular organelle part;intracellular part;macromolecular complex;membrane-bounded organelle;nuclear body;nuclear part;nucleoplasm;nucleoplasm part;organelle;organelle part;ribonucleoprotein complex;small nuclear ribonucleoprotein complex;spliceo…	Coiledcoil;Completeproteome;mRNAprocessing;mRNAsplicing;Nucleus;Phosphoprotein;Referenceproteome;Spliceosome;Ublconjugation
Q8R4U7	Luzp1	2	11.6194	31.2833		anatomical structure development;anatomical structure morphogenesis;artery development;blood vessel development;cardiac septum development;developmental process;embryonic morphogenesis;morphogenesis of an epithelial fold;morphogenesis of an epithelium;neural fold bending;tissue morphogenesis;ventricular septum development		cell part;extracellular membrane-bounded organelle;extracellular organelle;extracellular region part;extracellular vesicular exosome;intracellular membrane-bounded organelle;intracellular organelle;intracellular part;membrane;membrane-bounded organelle;membrane-bounded vesicle;nucleus;organelle;vesicle	Acetylation;Coiledcoil;Completeproteome;Nucleus;Phosphoprotein;Referenceproteome
Q8K119	Pms1	2	11.255	6.56623		cellular macromolecule metabolic process;cellular metabolic process;cellular nitrogen compound metabolic process;cellular process;cellular response to stimulus;cellular response to stress;DNA metabolic process;DNA repair;macromolecule metabolic process;metabolic process;mismatch repair;nitrogen compound metabolic process;nucleic acid metabolic process;nucleobase-containing compound metabolic proc…	adenyl nucleotide binding;adenyl ribonucleotide binding;ATP binding;ATPase activity;binding;catalytic activity;DNA binding;double-stranded DNA binding;hydrolase activity;hydrolase activity, acting on acid anhydrides;hydrolase activity, acting on acid anhydrides, in phosphorus-containing anhydrides;mismatched DNA binding;nucleic acid binding;nucleoside-triphosphatase activity;nucleotide binding;pu…	cell part;intracellular organelle part;intracellular part;macromolecular complex;mismatch repair complex;MutLalpha complex;nuclear part;organelle part;protein complex	Completeproteome;Proteomicsidentification;Referenceproteome
E9Q5C9	Nolc1	2	11.1114	9.05394		cellular component organization;cellular component organization at cellular level;cellular component organization or biogenesis;cellular component organization or biogenesis at cellular level;cellular process;nucleolus organization;nucleus organization;organelle organization		Cajal body;cell part;intracellular non-membrane-bounded organelle;intracellular organelle;intracellular organelle part;intracellular part;macromolecular complex;non-membrane-bounded organelle;nuclear body;nuclear part;nucleolus;nucleoplasm;nucleoplasm part;organelle;organelle part;ribonucleoprotein complex;small nuclear ribonucleoprotein complex	Completeproteome;Proteomicsidentification;Referenceproteome
Q80X82	Sympk	2	9.7925	28.728		biological adhesion;biological regulation;cell adhesion;cellular macromolecule metabolic process;cellular metabolic process;cellular nitrogen compound metabolic process;cellular process;macromolecule metabolic process;metabolic process;mRNA 3'-end processing;mRNA metabolic process;mRNA polyadenylation;mRNA processing;nitrogen compound metabolic process;nucleic acid metabolic process;nucleobase-co…		cell junction;cell part;cell-cell junction;cytoplasm;cytoskeleton;intracellular non-membrane-bounded organelle;intracellular organelle;intracellular organelle part;intracellular part;membrane;non-membrane-bounded organelle;nuclear part;nucleoplasm;occluding junction;organelle;organelle part;plasma membrane;tight junction	Celladhesion;Celljunction;Cellmembrane;Completeproteome;Cytoplasm;Cytoskeleton;Membrane;mRNAprocessing;Nucleus;Phosphoprotein;Referenceproteome;Repeat;Tightjunction
A2A6Q5	Cdc27	2	9.65043	132.194		cell cycle process;cellular macromolecule metabolic process;cellular metabolic process;cellular process;cellular protein metabolic process;macromolecule metabolic process;macromolecule modification;metabolic process;mitotic metaphase/anaphase transition;primary metabolic process;protein K11-linked ubiquitination;protein metabolic process;protein modification by small protein conjugation;protein m…	binding;enzyme binding;phosphatase binding;protein binding;protein phosphatase binding	anaphase-promoting complex;cell part;centrosome;cullin-RING ubiquitin ligase complex;cytoplasm;cytoplasmic part;cytoskeletal part;intracellular membrane-bounded organelle;intracellular non-membrane-bounded organelle;intracellular organelle;intracellular organelle part;intracellular part;macromolecular complex;membrane-bounded organelle;microtubule;microtubule organizing center;non-membrane-bounde…	Alternativesplicing;Completeproteome;Nucleus;Phosphoprotein;Referenceproteome;Repeat;TPRrepeat;Ublconjugationpathway
Q9R190	Mta2	2	9.57945	5.40521		ATP-dependent chromatin remodeling;biological regulation;cellular component organization;cellular component organization at cellular level;cellular component organization or biogenesis;cellular component organization or biogenesis at cellular level;cellular macromolecule metabolic process;cellular metabolic process;cellular nitrogen compound metabolic process;cellular process;cellular protein met…	binding;catalytic activity;cation binding;chromatin binding;core promoter proximal region DNA binding;core promoter proximal region sequence-specific DNA binding;deacetylase activity;DNA binding;enhancer binding;enhancer sequence-specific DNA binding;histone deacetylase activity;hydrolase activity;hydrolase activity, acting on carbon-nitrogen (but not peptide) bonds;hydrolase activity, acting on …	cell part;chromatin;chromatin remodeling complex;chromosomal part;histone deacetylase complex;intracellular membrane-bounded organelle;intracellular organelle;intracellular organelle part;intracellular part;macromolecular complex;membrane;membrane-bounded organelle;nuclear chromatin;nuclear chromosome part;nuclear part;nucleoplasm;nucleoplasm part;nucleus;NuRD complex;organelle;organelle part;pro…	Acetylation;Completeproteome;DNA-binding;Isopeptidebond;Metal-binding;Nucleus;Phosphoprotein;Referenceproteome;Ublconjugation;Zinc;Zinc-finger
Q91YE8	Synpo2	2	9.1444	2.64549			14-3-3 protein binding;actin binding;actinin binding;alpha-actinin binding;binding;cytoskeletal protein binding;muscle alpha-actinin binding;protein binding	actin cytoskeleton;adherens junction;anchoring junction;cell junction;cell part;cell-substrate adherens junction;cell-substrate junction;contractile fiber part;cytoplasmic part;cytoskeleton;focal adhesion;intracellular membrane-bounded organelle;intracellular non-membrane-bounded organelle;intracellular organelle;intracellular part;membrane-bounded organelle;non-membrane-bounded organelle;nucleus…	Actin-binding;Alternativesplicing;Completeproteome;Cytoplasm;Nucleus;Phosphoprotein;Referenceproteome
Q3TSG4	Alkbh5	2	8.95784	11.5809		cell differentiation;cellular developmental process;cellular macromolecule metabolic process;cellular metabolic process;cellular nitrogen compound metabolic process;cellular process;demethylation;developmental process;establishment of localization;establishment of localization in cell;establishment of RNA localization;gamete generation;intracellular transport;macromolecule metabolic process;macro…	binding;catalytic activity;cation binding;demethylase activity;ion binding;metal ion binding;oxidative RNA demethylase activity;oxidoreductase activity;oxidoreductase activity, acting on paired donors, with incorporation or reduction of molecular oxygen;oxidoreductase activity, acting on paired donors, with incorporation or reduction of molecular oxygen, 2-oxoglutarate as one donor, and incorpora…	cell part;intracellular membrane-bounded organelle;intracellular organelle;intracellular organelle part;intracellular part;membrane-bounded organelle;nuclear body;nuclear part;nuclear speck;nucleoplasm part;nucleus;organelle;organelle part	Acetylation;Coiledcoil;Completeproteome;Differentiation;Dioxygenase;Iron;Metal-binding;Nucleus;Oxidoreductase;Phosphoprotein;Referenceproteome;Spermatogenesis
G3X9J0	Sipa1l3	2	6.5238	2.67925		cell differentiation;cellular developmental process;cellular process;developmental process;hemopoietic progenitor cell differentiation	enzyme activator activity;enzyme regulator activity;GTPase activator activity;GTPase regulator activity;nucleoside-triphosphatase regulator activity	extracellular region part;extracellular space	Completeproteome;Proteomicsidentification;Referenceproteome
Q8R3Y8	Irf2bp1	2	6.46387	3.96672		biological regulation;biosynthetic process;cellular biosynthetic process;cellular macromolecule biosynthetic process;cellular macromolecule metabolic process;cellular metabolic process;cellular nitrogen compound metabolic process;cellular process;macromolecule biosynthetic process;macromolecule metabolic process;metabolic process;negative regulation of biological process;negative regulation of bi…	binding;catalytic activity;cation binding;ion binding;ligase activity;metal ion binding;protein binding;protein binding transcription factor activity;transcription cofactor activity;transcription corepressor activity;transcription factor binding;transcription factor binding transcription factor activity	aggresome;cell part;inclusion body;intracellular membrane-bounded organelle;intracellular organelle;intracellular organelle part;intracellular part;membrane-bounded organelle;nuclear part;nucleoplasm;nucleus;organelle;organelle part	Alternativesplicing;Coiledcoil;Completeproteome;Ligase;Metal-binding;Nucleus;Phosphoprotein;Referenceproteome;Repressor;Transcription;Transcriptionregulation;Ublconjugationpathway;Zinc;Zinc-finger
Q923T9	Camk2g	2	6.41956	2.38625		anatomical structure development;calcium ion transport;cation transport;cell cycle process;cell differentiation;cellular component assembly;cellular component organization;cellular component organization or biogenesis;cellular developmental process;cellular macromolecule metabolic process;cellular metabolic process;cellular process;cellular protein metabolic process;developmental process;divalent…	adenyl nucleotide binding;adenyl ribonucleotide binding;ATP binding;binding;calmodulin-dependent protein kinase activity;catalytic activity;identical protein binding;kinase activity;nucleotide binding;phosphotransferase activity, alcohol group as acceptor;protein binding;protein dimerization activity;protein homodimerization activity;protein kinase activity;protein serine/threonine kinase activit…	cell part;cytoplasmic part;endoplasmic reticulum membrane;endoplasmic reticulum part;intracellular organelle part;intracellular part;membrane;membrane part;organelle membrane;organelle part;sarcoplasmic reticulum membrane	Alternativesplicing;ATP-binding;Calmodulin-binding;Completeproteome;Developmentalprotein;Differentiation;Kinase;Membrane;Neurogenesis;Nucleotide-binding;Phosphoprotein;Referenceproteome;Sarcoplasmicreticulum;Serine/threonine-proteinkinase;Transferase
E9PYK3	Parp4	2	6.29246	9.57858		cell death;cellular macromolecule metabolic process;cellular metabolic process;cellular process;cellular protein metabolic process;death;defense response;inflammatory response;macromolecule metabolic process;macromolecule modification;metabolic process;primary metabolic process;protein ADP-ribosylation;protein metabolic process;protein modification process;response to stimulus;response to stress;…	binding;catalytic activity;enzyme binding;NAD+ ADP-ribosyltransferase activity;protein binding;transferase activity;transferase activity, transferring glycosyl groups;transferase activity, transferring pentosyl groups	cell part;cytoplasm;cytoskeletal part;extracellular membrane-bounded organelle;extracellular organelle;extracellular region part;extracellular vesicular exosome;intracellular membrane-bounded organelle;intracellular non-membrane-bounded organelle;intracellular organelle;intracellular organelle part;intracellular part;macromolecular complex;membrane;membrane-bounded organelle;membrane-bounded vesi…	Completeproteome;Proteomicsidentification;Referenceproteome
Q4LDD4	Arap1	2	5.89434	6.85234		biological regulation;cell surface receptor linked signaling pathway;cellular process;cellular response to stimulus;enzyme linked receptor protein signaling pathway;establishment of localization;establishment of localization in cell;establishment of protein localization;intracellular protein transport;intracellular transport;negative regulation of actin filament bundle assembly;negative regulatio…	binding;cation binding;DNA binding;enzyme activator activity;enzyme regulator activity;GTPase activator activity;GTPase regulator activity;ion binding;lipid binding;metal ion binding;nucleic acid binding;nucleic acid binding transcription factor activity;nucleoside-triphosphatase regulator activity;phosphatidylinositol binding;phosphatidylinositol-3,4,5-trisphosphate binding;phospholipid binding;…	cell part;cytoplasmic part;cytoplasmic vesicle;Golgi apparatus;Golgi apparatus part;Golgi cisterna membrane;Golgi membrane;intracellular membrane-bounded organelle;intracellular organelle;intracellular organelle part;intracellular part;membrane;membrane-bounded organelle;organelle;organelle membrane;organelle part;plasma membrane;trans-Golgi network;vesicle	Alternativesplicing;Cellmembrane;Completeproteome;Cytoplasm;Golgiapparatus;GTPaseactivation;Membrane;Metal-binding;Phosphoprotein;Referenceproteome;Repeat;Zinc;Zinc-finger
Q6ZWQ0	Syne2	2	5.44084	24.3645		actin filament-based movement;actin filament-based process;ameboidal cell migration;biological regulation;cell migration;cell motility;cellular component movement;cellular component organization;cellular component organization at cellular level;cellular component organization or biogenesis;cellular component organization or biogenesis at cellular level;cellular localization;cellular macromolecule…	actin binding;binding;cytoskeletal protein binding;protein binding	adherens junction;aggresome;anchoring junction;cell junction;cell part;cell projection membrane;cell projection part;cell-substrate adherens junction;cell-substrate junction;contractile fiber part;cytoplasm;cytoplasmic part;cytoskeleton;endoplasmic reticulum;endoplasmic reticulum membrane;endoplasmic reticulum part;envelope;extracellular membrane-bounded organelle;extracellular organelle;extracel…	Actin-binding;Alternativesplicing;Cellmembrane;Coiledcoil;Completeproteome;Cytoplasm;Cytoskeleton;Membrane;Mitochondrion;Nucleus;Phosphoprotein;Referenceproteome;Repeat;Sarcoplasmicreticulum;Transmembrane;Transmembranehelix
P63325	Rps10	2	5.36052	2.35778		cellular component assembly;cellular component assembly at cellular level;cellular component organization;cellular component organization at cellular level;cellular component organization or biogenesis;cellular component organization or biogenesis at cellular level;cellular macromolecular complex assembly;cellular macromolecular complex subunit organization;cellular process;macromolecular complex…	structural constituent of ribosome;structural molecule activity	adherens junction;anchoring junction;cell junction;cell part;cell-substrate adherens junction;cell-substrate junction;cytoplasm;cytosolic small ribosomal subunit;extracellular membrane-bounded organelle;extracellular organelle;extracellular region part;extracellular vesicular exosome;focal adhesion;intracellular non-membrane-bounded organelle;intracellular organelle;intracellular organelle part;i…	Completeproteome;Cytoplasm;Methylation;Nucleus;Phosphoprotein;Referenceproteome;Ribonucleoprotein;Ribosomalprotein
Q9QUG2	Polk	2	5.33364	36.4187		biosynthetic process;cellular biosynthetic process;cellular macromolecule biosynthetic process;cellular macromolecule metabolic process;cellular metabolic process;cellular nitrogen compound metabolic process;cellular process;cellular response to stimulus;cellular response to stress;DNA metabolic process;DNA repair;DNA replication;macromolecule biosynthetic process;macromolecule metabolic process;…	binding;catalytic activity;cation binding;damaged DNA binding;DNA binding;DNA polymerase activity;DNA-directed DNA polymerase activity;ion binding;metal ion binding;nucleic acid binding;nucleotidyltransferase activity;transferase activity;transferase activity, transferring phosphorus-containing groups	cell part;intracellular membrane-bounded organelle;intracellular organelle;intracellular organelle part;intracellular part;membrane-bounded organelle;nuclear part;nucleoplasm;nucleus;organelle;organelle part	3D-structure;Alternativesplicing;Completeproteome;DNA-binding;DNAdamage;DNA-directedDNApolymerase;DNArepair;DNAreplication;DNAsynthesis;Magnesium;Metal-binding;Mutatorprotein;Nucleotidyltransferase;Nucleus;Polymorphism;Referenceproteome;Repeat;Schiffbase;Transferase;Zinc;Zinc-finger
Q8BHE1	Gemin8	2	5.26594	2.40897		cellular component assembly;cellular component assembly at cellular level;cellular component organization;cellular component organization at cellular level;cellular component organization or biogenesis;cellular component organization or biogenesis at cellular level;cellular macromolecular complex assembly;cellular macromolecular complex subunit organization;cellular process;macromolecular complex…		cell part;cytoplasm;cytoplasmic part;cytosol;intracellular membrane-bounded organelle;intracellular organelle;intracellular organelle part;intracellular part;macromolecular complex;membrane-bounded organelle;nuclear part;nucleoplasm;nucleus;organelle;organelle part;protein complex;SMN complex;SMN-Sm protein complex	Coiledcoil;Completeproteome;Cytoplasm;mRNAprocessing;mRNAsplicing;Nucleus;Phosphoprotein;Referenceproteome
Q8R1M0	Hmces	2	5.19806	2.35048			binding;catalytic activity;DNA binding;hydrolase activity;nucleic acid binding;peptidase activity		Completeproteome;DNA-binding;Hydrolase;Protease;Referenceproteome
O35231	Kifc3	2	5.10995	4.55972		biological adhesion;cell adhesion;cell junction maintenance;cell junction organization;cell-cell adhesion;cell-cell junction maintenance;cell-cell junction organization;cellular component maintenance;cellular component maintenance at cellular level;cellular component movement;cellular component organization;cellular component organization at cellular level;cellular component organization or bioge…	adenyl nucleotide binding;adenyl ribonucleotide binding;ATP binding;ATPase activity;binding;catalytic activity;hydrolase activity;hydrolase activity, acting on acid anhydrides;hydrolase activity, acting on acid anhydrides, in phosphorus-containing anhydrides;microtubule motor activity;minus-end-directed microtubule motor activity;motor activity;nucleoside-triphosphatase activity;nucleotide bindin…	adherens junction;anchoring junction;cell junction;cell part;cell-cell adherens junction;cell-cell junction;centrosome;cytoplasmic part;cytoplasmic vesicle membrane;cytoplasmic vesicle part;cytoskeletal part;extracellular membrane-bounded organelle;extracellular organelle;extracellular region part;extracellular vesicular exosome;Golgi apparatus;intracellular membrane-bounded organelle;intracellul…	Alternativesplicing;ATP-binding;Celljunction;Coiledcoil;Completeproteome;Cytoplasm;Cytoplasmicvesicle;Cytoskeleton;Membrane;Microtubule;Motorprotein;Nucleotide-binding;Referenceproteome
Q8BGS1	Epb41l5	2	5.09441	2.74525		actin cytoskeleton organization;actin filament-based process;actin-mediated cell contraction;actomyosin structure organization;anatomical structure development;anatomical structure formation involved in morphogenesis;anatomical structure morphogenesis;anterior/posterior axis specification;anterior/posterior pattern specification;apical constriction;axial mesoderm development;axial mesoderm morpho…	binding;protein binding;protein domain specific binding	adherens junction;anchoring junction;cell junction;cell leading edge;cell part;cell projection membrane;cell projection part;cell-substrate adherens junction;cell-substrate junction;cytoplasm;cytoskeleton;extrinsic to membrane;focal adhesion;intracellular membrane-bounded organelle;intracellular non-membrane-bounded organelle;intracellular organelle;intracellular part;leading edge membrane;membra…	Alternativesplicing;Celljunction;Completeproteome;Cytoplasm;Referenceproteome
Q3V3Q7	Pacs2	2	5.04996	4.58651		apoptosis;autophagic vacuole assembly;cell death;cellular component assembly;cellular component assembly at cellular level;cellular component organization;cellular component organization at cellular level;cellular component organization or biogenesis;cellular component organization or biogenesis at cellular level;cellular localization;cellular macromolecule localization;cellular process;cellular …		cell part;cytoplasmic part;endoplasmic reticulum;endoplasmic reticulum lumen;endoplasmic reticulum part;intracellular membrane-bounded organelle;intracellular organelle;intracellular organelle lumen;intracellular organelle part;intracellular part;membrane-bounded organelle;membrane-enclosed lumen;mitochondrion;organelle;organelle lumen;organelle part	Apoptosis;Completeproteome;Endoplasmicreticulum;Mitochondrion;Phosphoprotein;Referenceproteome
Q8CE46	Pus7l	2	4.98562	10.2766		cellular macromolecule metabolic process;cellular metabolic process;cellular nitrogen compound metabolic process;cellular process;macromolecule metabolic process;macromolecule modification;metabolic process;ncRNA metabolic process;ncRNA processing;nitrogen compound metabolic process;nucleic acid metabolic process;nucleobase-containing compound metabolic process;primary metabolic process;pseudouri…	binding;catalytic activity;intramolecular transferase activity;isomerase activity;nucleic acid binding;pseudouridine synthase activity;RNA binding		Completeproteome;Isomerase;Referenceproteome;tRNAprocessing
Q9ESV0	Ddx24	2	4.92764	3.76669		cellular macromolecule metabolic process;cellular metabolic process;cellular nitrogen compound metabolic process;cellular process;macromolecule metabolic process;metabolic process;nitrogen compound metabolic process;nucleic acid metabolic process;nucleobase-containing compound metabolic process;primary metabolic process;RNA metabolic process;RNA secondary structure unwinding	adenyl nucleotide binding;adenyl ribonucleotide binding;ATP binding;ATPase activity;ATPase activity, coupled;ATP-dependent helicase activity;ATP-dependent RNA helicase activity;binding;catalytic activity;helicase activity;hydrolase activity;hydrolase activity, acting on acid anhydrides;hydrolase activity, acting on acid anhydrides, in phosphorus-containing anhydrides;nucleoside-triphosphatase act…	cell part;cytoplasm;intracellular non-membrane-bounded organelle;intracellular organelle;intracellular organelle part;intracellular part;membrane;non-membrane-bounded organelle;nuclear part;nucleolus;organelle;organelle part	ATP-binding;Completeproteome;Helicase;Hydrolase;Nucleotide-binding;Phosphoprotein;Referenceproteome;RNA-binding
Q80U38	Khnyn	2	4.65854	3.28865					Completeproteome;Phosphoprotein;Referenceproteome
Q8BKS9	Pum3	2	4.58284	62.636		biological regulation;posttranscriptional regulation of gene expression;regulation of biological process;regulation of biosynthetic process;regulation of cellular biosynthetic process;regulation of cellular macromolecule biosynthetic process;regulation of cellular metabolic process;regulation of cellular process;regulation of cellular protein metabolic process;regulation of gene expression;regula…	binding;mRNA binding;nucleic acid binding;RNA binding	cell part;cytoplasmic part;endoplasmic reticulum;intracellular membrane-bounded organelle;intracellular non-membrane-bounded organelle;intracellular organelle;intracellular organelle part;intracellular part;membrane-bounded organelle;non-membrane-bounded organelle;nuclear part;nucleolus;organelle;organelle part	Acetylation;Completeproteome;Nucleus;Referenceproteome;Repeat;RNA-binding
Q925J9	Med1	2	4.44068	3.53921		alcohol metabolic process;amine metabolic process;anatomical structure development;anatomical structure formation involved in morphogenesis;anatomical structure morphogenesis;androgen biosynthetic process;androgen metabolic process;androgen receptor signaling pathway;angiogenesis;appendage morphogenesis;benzene-containing compound metabolic process;biological regulation;biosynthetic process;body …	binding;chromatin binding;chromatin DNA binding;core promoter binding;core promoter proximal region DNA binding;core promoter proximal region sequence-specific DNA binding;DNA binding;estrogen receptor binding;hormone receptor binding;LBD domain binding;ligand-dependent nuclear receptor binding;ligand-dependent nuclear receptor transcription coactivator activity;nuclear hormone receptor binding;n…	cell part;chromatin;chromosomal part;intracellular membrane-bounded organelle;intracellular non-membrane-bounded organelle;intracellular organelle;intracellular organelle part;intracellular part;macromolecular complex;mediator complex;membrane;membrane-bounded organelle;non-membrane-bounded organelle;nuclear part;nucleolus;nucleoplasm;nucleoplasm part;nucleus;organelle;organelle part;protein comp…	3D-structure;Acetylation;Activator;Alternativesplicing;Completeproteome;Developmentalprotein;DNA-binding;Nucleus;Phosphoprotein;Referenceproteome;Repeat;Transcription;Transcriptionregulation
Q9DBU3	Riok3	2	4.39597	35.705			adenyl nucleotide binding;adenyl ribonucleotide binding;ATP binding;binding;catalytic activity;kinase activity;nucleotide binding;phosphotransferase activity, alcohol group as acceptor;protein kinase activity;protein serine/threonine kinase activity;purine nucleotide binding;purine ribonucleoside triphosphate binding;purine ribonucleotide binding;ribonucleotide binding;transferase activity;transf…		ATP-binding;Completeproteome;Kinase;Nucleotide-binding;Phosphoprotein;Referenceproteome;Serine/threonine-proteinkinase;Transferase
Q61211	Eif2d	2	3.93442	25.4742		cap-independent translational initiation;cellular component assembly;cellular component assembly at cellular level;cellular component disassembly;cellular component disassembly at cellular level;cellular component organization;cellular component organization at cellular level;cellular component organization or biogenesis;cellular component organization or biogenesis at cellular level;cellular mac…	binding;nucleic acid binding;RNA binding;translation factor activity, nucleic acid binding;translation initiation factor activity	cell part;cytoplasm;cytosolic small ribosomal subunit;intracellular membrane-bounded organelle;intracellular organelle;intracellular organelle part;intracellular part;macromolecular complex;membrane-bounded organelle;nuclear part;nucleoplasm;nucleus;organelle;organelle part;ribonucleoprotein complex;small ribosomal subunit	Acetylation;Alternativesplicing;Completeproteome;Cytoplasm;Initiationfactor;Proteinbiosynthesis;Referenceproteome
Q91UZ1	Plcb4	2	3.93076	63.5351		biological regulation;catabolic process;cellular process;cellular response to stimulus;intracellular signal transduction;lipid catabolic process;lipid metabolic process;metabolic process;primary metabolic process;regulation of biological process;regulation of cellular process;response to stimulus;signal transduction	binding;calcium ion binding;catalytic activity;cation binding;hydrolase activity;hydrolase activity, acting on ester bonds;ion binding;lipase activity;metal ion binding;molecular transducer activity;phosphatidylinositol phospholipase C activity;phospholipase activity;phospholipase C activity;phosphoric diester hydrolase activity;phosphoric ester hydrolase activity;signal transducer activity	cell part;cell projection;cytoplasmic part;cytoskeletal part;dendrite;endoplasmic reticulum;intracellular membrane-bounded organelle;intracellular organelle;intracellular organelle part;intracellular part;membrane-bounded organelle;neuron projection;nucleus;organelle;organelle part;postsynaptic density;smooth endoplasmic reticulum;synapse part	Completeproteome;Hydrolase;Lipiddegradation;Lipidmetabolism;Proteomicsidentification;Referenceproteome;Transducer
Q7TPM9	Mtmr10	2	3.80876	8.26929					Completeproteome;Phosphoprotein;Referenceproteome
Q8R1S4	Mtss1	2	3.48179	2.10794		actin cytoskeleton organization;actin filament organization;actin filament polymerization;actin filament-based process;actin polymerization or depolymerization;adherens junction maintenance;adherens junction organization;anatomical structure development;anatomical structure morphogenesis;biological regulation;biomineral tissue development;bone mineralization;cation homeostasis;cell differentiatio…	actin binding;actin filament binding;actin monomer binding;binding;cytoskeletal protein binding;identical protein binding;protein binding;receptor binding	actin cytoskeleton;adherens junction;anchoring junction;cell junction;cell part;cytoplasm;cytoskeleton;intracellular non-membrane-bounded organelle;intracellular organelle;intracellular part;non-membrane-bounded organelle;organelle	3D-structure;Actin-binding;Alternativesplicing;Coiledcoil;Completeproteome;Cytoplasm;Cytoskeleton;Phosphoprotein;Referenceproteome
Q9QZD4	Ercc4	2	3.46786	2.50325		anatomical structure homeostasis;biological regulation;catabolic process;cell cycle process;cellular catabolic process;cellular component organization;cellular component organization at cellular level;cellular component organization or biogenesis;cellular component organization or biogenesis at cellular level;cellular macromolecule catabolic process;cellular macromolecule metabolic process;cellul…	basal RNA polymerase II transcription machinery binding;basal transcription machinery binding;binding;catalytic activity;damaged DNA binding;deoxyribonuclease activity;DNA binding;endodeoxyribonuclease activity;endonuclease activity;hydrolase activity;hydrolase activity, acting on ester bonds;nuclease activity;nucleic acid binding;protein binding;protein C-terminus binding;protein N-terminus bind…	cell part;chromosomal part;chromosome, telomeric region;intracellular membrane-bounded organelle;intracellular organelle;intracellular organelle part;intracellular part;macromolecular complex;membrane-bounded organelle;nuclear chromosome part;nuclear chromosome, telomeric region;nuclear part;nucleoplasm part;nucleotide-excision repair complex;nucleotide-excision repair factor 1 complex;nucleus;or…	Acetylation;Completeproteome;DNA-binding;DNAdamage;DNArepair;Endonuclease;Hydrolase;Magnesium;Nuclease;Nucleus;Referenceproteome;Repeat
Q8JZX3	Poc1a	2	3.35369	28.8268		cell projection organization;cellular component organization;cellular component organization at cellular level;cellular component organization or biogenesis;cellular component organization or biogenesis at cellular level;cellular process		cell part;centriole;centrosome;cytoplasmic part;cytoskeletal part;intracellular non-membrane-bounded organelle;intracellular organelle;intracellular organelle part;intracellular part;microtubule organizing center;microtubule organizing center part;non-membrane-bounded organelle;organelle;organelle part;spindle pole	Alternativesplicing;Cellprojection;Ciliumbiogenesis/degradation;Coiledcoil;Completeproteome;Cytoplasm;Cytoskeleton;Referenceproteome;Repeat;WDrepeat
Q99P88	Nup155	2	3.25927	2.88973	Nuclear pore complex	cellular component organization;cellular component organization or biogenesis;cellular membrane organization;cellular process;establishment of localization;establishment of localization in cell;establishment of protein localization;establishment of RNA localization;intracellular protein transport;intracellular transport;membrane organization;mRNA export from nucleus;mRNA transport;nuclear envelop…	structural constituent of nuclear pore;structural molecule activity	cell part;envelope;intracellular organelle part;intracellular part;macromolecular complex;membrane;membrane part;nuclear envelope;nuclear membrane;nuclear part;nuclear pore;organelle envelope;organelle membrane;organelle part;pore complex;protein complex	Completeproteome;Disulfidebond;Glycoprotein;Membrane;mRNAtransport;Nuclearporecomplex;Nucleus;Phosphoprotein;Proteintransport;Referenceproteome;Translocation;Transport
O88622	Parg	2	3.11558	4.35705		carbohydrate metabolic process;cellular process;cellular response to stimulus;cellular response to stress;detection of bacterium;detection of biotic stimulus;detection of external stimulus;detection of stimulus;metabolic process;multi-organism process;primary metabolic process;response to bacterium;response to biotic stimulus;response to DNA damage stimulus;response to external stimulus;response …	catalytic activity;hydrolase activity;hydrolase activity, acting on glycosyl bonds;hydrolase activity, hydrolyzing O-glycosyl compounds;poly(ADP-ribose) glycohydrolase activity	cell part;cytoplasm;cytoplasmic part;cytosol;intracellular membrane-bounded organelle;intracellular organelle;intracellular organelle part;intracellular part;membrane-bounded organelle;nuclear part;nucleoplasm;nucleus;organelle;organelle part	3D-structure;Acetylation;Alternativesplicing;Completeproteome;Hydrolase;Nucleus;Phosphoprotein;Referenceproteome
E9Q6J5	Bod1l	2	3.11188	39.8465			binding;DNA binding;nucleic acid binding	cell part;intracellular organelle part;intracellular part;nuclear part;nucleoplasm;organelle part	Completeproteome;Proteomicsidentification;Referenceproteome
Q5SWD9	Tsr1	2	3.06846	6.39682		cellular component assembly;cellular component assembly at cellular level;cellular component organization;cellular component organization at cellular level;cellular component organization or biogenesis;cellular component organization or biogenesis at cellular level;cellular macromolecular complex assembly;cellular macromolecular complex subunit organization;cellular process;macromolecular complex…		cell part;intracellular non-membrane-bounded organelle;intracellular organelle;intracellular organelle part;intracellular part;non-membrane-bounded organelle;nuclear part;nucleolus;organelle;organelle part	Alternativesplicing;Completeproteome;Nucleus;Referenceproteome;Ribosomebiogenesis
P47968	Rpia	2	3.02197	3.65732		alcohol metabolic process;carbohydrate metabolic process;cellular carbohydrate metabolic process;cellular metabolic process;cellular process;metabolic process;monosaccharide metabolic process;pentose metabolic process;pentose-phosphate shunt, non-oxidative branch;primary metabolic process;small molecule metabolic process	binding;carbohydrate binding;catalytic activity;intramolecular oxidoreductase activity;intramolecular oxidoreductase activity, interconverting aldoses and ketoses;isomerase activity;monosaccharide binding;ribose-5-phosphate isomerase activity;sugar binding	cell part;intracellular membrane-bounded organelle;intracellular organelle;intracellular part;membrane-bounded organelle;organelle	Completeproteome;Isomerase;Referenceproteome
Q62407	Speg	2	2.88643	22.2926		anatomical structure development;cardiac cell development;cardiac muscle cell development;cardiovascular system development;cell development;cellular developmental process;cellular process;chordate embryonic development;developmental process;embryo development;embryo development ending in birth or egg hatching;in utero embryonic development;muscle cell development;respiratory system development;s…	adenyl nucleotide binding;adenyl ribonucleotide binding;ATP binding;binding;catalytic activity;kinase activity;nucleotide binding;phosphotransferase activity, alcohol group as acceptor;protein kinase activity;protein serine/threonine kinase activity;purine nucleotide binding;purine ribonucleoside triphosphate binding;purine ribonucleotide binding;ribonucleotide binding;transferase activity;transf…	cell part;intracellular membrane-bounded organelle;intracellular organelle;intracellular part;membrane-bounded organelle;nucleus;organelle	Alternativepromoterusage;Alternativesplicing;ATP-binding;Completeproteome;Differentiation;Disulfidebond;Immunoglobulindomain;Kinase;Nucleotide-binding;Nucleus;Phosphoprotein;Referenceproteome;Repeat;Serine/threonine-proteinkinase;Transferase
Q8VHN8	Nudt16l1	2	2.85822	4.88961			binding;catalytic activity;hydrolase activity;nucleic acid binding;RNA binding;snoRNA binding	cell part;cytoplasm;intracellular part	Alternativesplicing;Completeproteome;Cytoplasm;Referenceproteome;RNA-binding
Q61043	Nin	2	2.76239	3.51333		biological regulation;cellular component organization;cellular component organization at cellular level;cellular component organization or biogenesis;cellular component organization or biogenesis at cellular level;cellular process;centrosome-templated microtubule nucleation;cytoskeleton organization;maintenance of location;maintenance of location in cell;maintenance of protein location;maintenanc…	binding;calcium ion binding;cation binding;enzyme binding;GTP binding;guanyl nucleotide binding;guanyl ribonucleotide binding;ion binding;kinase binding;metal ion binding;nucleotide binding;protein binding;purine nucleotide binding;purine ribonucleoside triphosphate binding;purine ribonucleotide binding;ribonucleotide binding	cell part;centriole;centrosome;cytoplasmic part;cytoskeletal part;intracellular non-membrane-bounded organelle;intracellular organelle;intracellular organelle part;intracellular part;macromolecular complex;microtubule;microtubule organizing center;microtubule organizing center part;non-membrane-bounded organelle;nuclear part;nucleolus;organelle;organelle part;protein complex;spindle pole	Alternativesplicing;Coiledcoil;Completeproteome;Cytoplasm;Cytoskeleton;GTP-binding;Microtubule;Nucleotide-binding;Phosphoprotein;Referenceproteome;Repeat
Q8R5C5	Actr1b	2	2.72738	3.1188			adenyl nucleotide binding;adenyl ribonucleotide binding;ATP binding;binding;nucleotide binding;purine nucleotide binding;purine ribonucleoside triphosphate binding;purine ribonucleotide binding;ribonucleotide binding	cell part;centrosome;cytoplasm;cytoplasmic part;cytoskeletal part;dynactin complex;extracellular membrane-bounded organelle;extracellular organelle;extracellular region part;extracellular vesicular exosome;intracellular non-membrane-bounded organelle;intracellular organelle;intracellular organelle part;intracellular part;macromolecular complex;membrane;membrane-bounded organelle;membrane-bounded …	Acetylation;ATP-binding;Completeproteome;Cytoplasm;Cytoskeleton;Directproteinsequencing;Nitration;Nucleotide-binding;Referenceproteome
Q9CQL7	Mrfap1	2	2.70792	16.8279				cell part;cytoplasmic part;intracellular membrane-bounded organelle;intracellular organelle;intracellular organelle part;intracellular part;membrane-bounded organelle;nuclear part;nucleoplasm;nucleus;organelle;organelle part;perinuclear region of cytoplasm	Coiledcoil;Completeproteome;Cytoplasm;Nucleus;Referenceproteome
Q8CCN5	Bcas3	2	2.70728	7.03353		anatomical structure formation involved in morphogenesis;angiogenesis;biological regulation;biosynthetic process;cellular biosynthetic process;cellular component organization;cellular component organization at cellular level;cellular component organization or biogenesis;cellular component organization or biogenesis at cellular level;cellular macromolecule biosynthetic process;cellular macromolecu…	acetyltransferase activator activity;beta-tubulin binding;binding;chromatin binding;cytoskeletal protein binding;enzyme activator activity;enzyme binding;enzyme regulator activity;histone acetyltransferase binding;histone binding;hormone receptor binding;nuclear hormone receptor binding;protein binding;receptor binding;transcription factor binding;tubulin binding	cell leading edge;cell part;cell periphery;chromatin;chromosomal part;cytoplasm;cytoplasmic microtubule;cytoplasmic part;cytoskeletal part;cytoskeleton;intermediate filament cytoskeleton;intracellular membrane-bounded organelle;intracellular non-membrane-bounded organelle;intracellular organelle;intracellular organelle part;intracellular part;macromolecular complex;membrane-bounded organelle;micr…	Acetylation;Alternativesplicing;Angiogenesis;Completeproteome;Cytoplasm;Cytoskeleton;Nucleus;Phosphoprotein;Referenceproteome;Repeat;Transcription;Transcriptionregulation;WDrepeat
Q8VE10	Naa40	2	2.6035	2.26358		lipid metabolic process;metabolic process;primary metabolic process	acetyltransferase activity;catalytic activity;N-acetyltransferase activity;N-acyltransferase activity;transferase activity;transferase activity, transferring acyl groups;transferase activity, transferring acyl groups other than amino-acyl groups		Acyltransferase;Alternativesplicing;Completeproteome;Lipoprotein;Myristate;Referenceproteome;Transferase
Q6PGH1	Bud31	2	2.52521	3.49338		cellular macromolecule metabolic process;cellular metabolic process;cellular nitrogen compound metabolic process;cellular process;macromolecule metabolic process;metabolic process;mRNA metabolic process;mRNA processing;nitrogen compound metabolic process;nuclear mRNA splicing, via spliceosome;nucleic acid metabolic process;nucleobase-containing compound metabolic process;primary metabolic process…		cell part;intracellular organelle part;intracellular part;macromolecular complex;nuclear part;organelle part;ribonucleoprotein complex;spliceosomal complex	Acetylation;Completeproteome;Nucleus;Referenceproteome
Q9JM98	Wrap73	2	2.50802	12.2747				cell part;centrosome;cytoplasm;cytoplasmic part;cytoskeletal part;intracellular non-membrane-bounded organelle;intracellular organelle;intracellular organelle part;intracellular part;microtubule organizing center;non-membrane-bounded organelle;organelle;organelle part	Completeproteome;Cytoplasm;Referenceproteome;Repeat;WDrepeat
Q9DB90	Smg9	2	2.46858	2.93162		catabolic process;cellular catabolic process;cellular macromolecule catabolic process;cellular macromolecule metabolic process;cellular metabolic process;cellular nitrogen compound metabolic process;cellular process;macromolecule catabolic process;macromolecule metabolic process;metabolic process;mRNA catabolic process;mRNA metabolic process;nitrogen compound metabolic process;nuclear-transcribed…	binding;identical protein binding;protein binding	cell part;intracellular	Acetylation;Alternativesplicing;Completeproteome;Nonsense-mediatedmRNAdecay;Phosphoprotein;Referenceproteome
E9PVX6	Mki67	2	2.45659	3.02006		cell cycle phase;cell cycle process;cell proliferation;cellular process;meiosis	binding;protein binding;protein C-terminus binding	cell part;chromosomal part;chromosome;chromosome, centromeric region;condensed chromosome;cytoplasm;intracellular membrane-bounded organelle;intracellular non-membrane-bounded organelle;intracellular organelle;intracellular organelle part;intracellular part;membrane;membrane-bounded organelle;non-membrane-bounded organelle;nuclear part;nucleolus;nucleus;organelle;organelle part	Completeproteome;Proteomicsidentification;Referenceproteome
Q9CR56	Nkiras2	2	2.4488	6.74228		biological regulation;cellular process;cellular response to stimulus;intracellular signal transduction;regulation of biological process;regulation of cellular process;response to stimulus;signal transduction;small GTPase mediated signal transduction	binding;GTP binding;guanyl nucleotide binding;guanyl ribonucleotide binding;nucleotide binding;purine nucleotide binding;purine ribonucleoside triphosphate binding;purine ribonucleotide binding;ribonucleotide binding	cell part;cytoplasm;intracellular part;membrane	Completeproteome;Cytoplasm;GTP-binding;Nucleotide-binding;Referenceproteome
Q6ZPZ3	Zc3h4	2	2.42341	6.07484			binding;cation binding;ion binding;metal ion binding		Alternativesplicing;Coiledcoil;Completeproteome;Metal-binding;Phosphoprotein;Referenceproteome;Repeat;Zinc;Zinc-finger
O70348	Dxo	2	2.38308	7.36947		biological regulation;catabolic process;cellular catabolic process;cellular macromolecule catabolic process;cellular macromolecule metabolic process;cellular metabolic process;cellular nitrogen compound metabolic process;cellular process;macromolecule catabolic process;macromolecule metabolic process;metabolic process;mRNA catabolic process;mRNA metabolic process;nitrogen compound metabolic proce…	5'-3' exonuclease activity;binding;catalytic activity;cation binding;exonuclease activity;hydrolase activity;hydrolase activity, acting on acid anhydrides;hydrolase activity, acting on acid anhydrides, in phosphorus-containing anhydrides;hydrolase activity, acting on ester bonds;ion binding;magnesium ion binding;metal ion binding;mRNA binding;nuclease activity;nucleic acid binding;nucleotide bind…	cell part;cytoplasm;intracellular organelle part;intracellular part;membrane;nuclear part;nucleoplasm;organelle part;plasma membrane	3D-structure;Completeproteome;Exonuclease;Hydrolase;Magnesium;Metal-binding;Nuclease;Nucleotide-binding;Nucleus;Referenceproteome;RNA-binding
O35126	Atn1	2	2.35275	2.86106		apoptosis;biological regulation;cell death;cell migration;cell motility;cellular component movement;cellular metabolic process;cellular process;death;establishment or maintenance of cell polarity;locomotion;maintenance of cell polarity;metabolic process;negative regulation of biological process;negative regulation of biosynthetic process;negative regulation of cellular biosynthetic process;negati…	binding;protein binding;protein binding transcription factor activity;protein domain specific binding;receptor binding;RNA polymerase II transcription coactivator activity;RNA polymerase II transcription cofactor activity;RNA polymerase II transcription factor binding transcription factor activity;RNA polymerase II transcription factor binding transcription factor activity involved in positive re…	cell junction;cell part;cytoplasm;cytoplasmic part;intracellular membrane-bounded organelle;intracellular organelle;intracellular organelle part;intracellular part;membrane-bounded organelle;nuclear matrix;nuclear part;nucleoplasm;nucleus;organelle;organelle part;perinuclear region of cytoplasm	Acetylation;Celljunction;Completeproteome;Cytoplasm;Nucleus;Phosphoprotein;Polymorphism;Referenceproteome;Transcription;Transcriptionregulation;Tripletrepeatexpansion
Q8K224	Nat10	2	2.17456	2.89192			acetyltransferase activity;adenyl nucleotide binding;adenyl ribonucleotide binding;ATP binding;binding;catalytic activity;N-acetyltransferase activity;N-acyltransferase activity;nucleotide binding;purine nucleotide binding;purine ribonucleoside triphosphate binding;purine ribonucleotide binding;ribonucleotide binding;transferase activity;transferase activity, transferring acyl groups;transferase …	cell part;intracellular non-membrane-bounded organelle;intracellular organelle;intracellular organelle part;intracellular part;membrane;non-membrane-bounded organelle;nuclear part;nucleolus;organelle;organelle part	Acetylation;Acyltransferase;ATP-binding;Completeproteome;Nucleotide-binding;Nucleus;Phosphoprotein;Referenceproteome;Transferase
Q9QZB9	Dctn5	2	2.15165	4.882				cell part;centrosome;chromosomal part;condensed chromosome kinetochore;cytoplasm;cytoplasmic part;cytoskeletal part;intracellular non-membrane-bounded organelle;intracellular organelle;intracellular organelle part;intracellular part;kinetochore;macromolecular complex;microtubule organizing center;non-membrane-bounded organelle;organelle;organelle part;protein complex	Acetylation;Centromere;Chromosome;Completeproteome;Cytoplasm;Cytoskeleton;Kinetochore;Referenceproteome
Q8CBE3	Wdr37	2	2.14059	2.49698					Completeproteome;Referenceproteome;Repeat;WDrepeat
Q4VBF2	R3hdm4	2	2.13488	20.6323			binding;nucleic acid binding	cell part;intracellular membrane-bounded organelle;intracellular organelle;intracellular part;membrane-bounded organelle;nucleus;organelle	Completeproteome;Nucleus;Referenceproteome

## Sheet: FisherExact
Selection column	Selection value	Category column	Category value	Total size	Selection size	Category size	Intersection size	Enrichment factor	P value	Benj. Hoch. FDR
Cluster	Cluster 1	Keywords	Signal-anchor	4043	104	108	11	3.9595	6.6747e-05	0.02903
Cluster	Cluster 2	GOCC name	cytoplasmic part	4043	73	2217	24	0.59955	6.9756e-05	0.022504
Cluster	Cluster 1	Keywords	Acetylation	4043	104	1620	24	0.57593	9.5076e-05	0.02903
Cluster	Cluster 2	Keywords	Membrane	4043	73	1352	10	0.40964	7.0815e-05	0.02903
Cluster	Cluster 2	GOCC name	extracellular region part	4043	73	1222	8	0.36258	5.7971e-05	0.022504
Cluster	Cluster 2	GOCC name	extracellular organelle	4043	73	1126	7	0.3443	8.3816e-05	0.022504
Cluster	Cluster 2	GOCC name	extracellular membrane-bounded organelle	4043	73	1126	7	0.3443	8.3816e-05	0.022504
Cluster	Cluster 2	GOCC name	extracellular vesicular exosome	4043	73	1126	7	0.3443	8.3816e-05	0.022504
Cluster	Cluster 2	GOCC name	vesicle	4043	73	1292	8	0.34293	1.7366e-05	0.012434
Cluster	Cluster 2	GOCC name	membrane-bounded vesicle	4043	73	1259	7	0.30793	8.137e-06	0.010564
Cluster	Cluster 2	GOCC name	membrane part	4043	73	1171	6	0.28378	9.8365e-06	0.010564
Cluster	Cluster 1	C: C: Compartment	Large Protein Complex	4043	104	263	0	0	0.00083408	0.025022
