# Supplementary material for: Cytohesin-2 is essential for the perinatal development of mice and regulates Golgi volume
Source: Life Sci Alliance. 2026 Feb 11;9(5):e202503429. doi: 10.26508/lsa.202503429 (PMC12894763; doi:10.26508/lsa.202503429)
Supplement: Supplementary file 7 [file LSA-2025-03429_TableS2.xlsx]

## Sheet: KO.vs..WT
Comparison	Protein.Group	rank.id	logFC	CI.L	CI.R	AveExpr	t	P.Value	adj.P.Val	B	Genes	PSM.count	Conditions		List of plasma proteins detected in neonatal samples and used for Fig. 6E&F
KO vs. WT	O08746;O08746-2	1	-2.56732	-3.18828	-1.94636	16.5851	-9.62921	1.63749e-05	0.042077	3.3546	Matn2	4	KO;WT		LogFC calculated as a ratio KO vs. WT
KO vs. WT	P04919;P04919-2	2	6.29282	4.6612	7.92444	17.2072	8.98255	2.66817e-05	0.042077	2.9637	Slc4a1	20	KO;WT
KO vs. WT	Q769J6	3	-1.62667	-2.08755	-1.1658	17.2311	-8.22041	4.93577e-05	0.0496734	2.45229	Adamts13	8	KO;WT
KO vs. WT	Q99LN9	4	2.35525	1.61058	3.09993	16.6955	7.36623	0.000104237	0.0496734	1.80501	Dohh	2	KO;WT
KO vs. WT	Q3TVC7;Q3TVC7-3	5	5.0247	3.43027	6.61912	15.6863	7.33972	0.000106799	0.0496734	1.78355	Ccndbp1	1	KO;WT
KO vs. WT	Q64449	6	-1.15581	-1.52287	-0.788741	17.1849	-7.33356	0.000107404	0.0496734	1.77855	Mrc2	8	KO;WT
KO vs. WT	Q9D832	7	1.53715	1.04708	2.02723	16.924	7.30516	0.000110245	0.0496734	1.75544	Dnajb4	4	KO;WT
KO vs. WT	Q02357-3	8	4.36272	2.93315	5.79229	16.2174	7.10765	0.000132487	0.0497963	1.59193	Ank1	8	KO;WT
KO vs. WT	O35350	9	1.71885	1.14056	2.29715	17.7619	6.9225	0.000157963	0.0497963	1.43411	Capn1	21	KO;WT
KO vs. WT	Q7TSI3	10	2.35063	1.55788	3.14338	15.3608	6.90589	0.000160504	0.0497963	1.41973	Ppp6r1	2	KO;WT
KO vs. WT	P49222	11	3.66577	2.39862	4.93291	16.2969	6.73771	0.000188953	0.0497963	1.27207	Epb42	3	KO;WT
KO vs. WT	P21981	12	5.46382	3.57438	7.35326	15.708	6.73497	0.000189459	0.0497963	1.26964	Tgm2	5	KO;WT
KO vs. WT	Q9QZ85	13	-1.99125	-2.68914	-1.29337	15.406	-6.64529	0.000206947	0.0502086	1.18931	Iigp1	1	KO;WT
KO vs. WT	Q60823	14	-2.11818	-2.90877	-1.3276	16.5856	-6.24004	0.000311905	0.0681707	0.812246	Akt2	2	KO;WT
KO vs. WT	Q6Q477;Q6Q477-2	15	4.55777	2.84641	6.26913	16.2777	6.20276	0.000324211	0.0681707	0.77637	Atp2b4	1	KO;WT
KO vs. WT	Q9ERB0	16	1.38664	0.843969	1.92931	16.869	5.95114	0.00042281	0.0833464	0.528853	Snap29	1	KO;WT
KO vs. WT	P70290	17	3.99384	2.40503	5.58265	16.8592	5.85452	0.000469163	0.0870436	0.431266	Mpp1	12	KO;WT
KO vs. WT	Q7M6Y3;Q7M6Y3-2;Q7M6Y3-3;Q7M6Y3-4;Q7M6Y3-5;Q7M6Y3-6	18	1.63824	0.948408	2.32808	17.1933	5.53104	0.000670411	0.115045	0.0939853	Picalm	9	KO;WT
KO vs. WT	Q8K2V6;Q8K2V6-2	19	4.32748	2.4955	6.15947	15.7997	5.50157	0.00069304	0.115045	0.0624347	Ipo11	1	KO;WT
KO vs. WT	Q8R3V5;Q8R3V5-1;Q8R3V5-3	20	-4.1447	-5.94409	-2.3453	15.0995	-5.36462	0.000809866	0.127716	-0.086008	Sh3glb2	1	KO;WT
KO vs. WT	Q9DCN2;Q9DCN2-2	21	3.10401	1.73376	4.47426	16.9236	5.2759	0.000897082	0.134733	-0.183806	Cyb5r3	4	KO;WT
KO vs. WT	P48193	22	4.52267	2.50172	6.54361	16.4942	5.21211	0.000966179	0.137195	-0.254916	Epb41	10	KO;WT
KO vs. WT	Q61789	23	-0.983868	-1.42835	-0.539386	16.0455	-5.15532	0.00103264	0.137195	-0.318782	Lama3	15	KO;WT
KO vs. WT	Q8BWG8;Q8BWG8-2	24	3.10662	1.69849	4.51475	15.9683	5.13828	0.00105357	0.137195	-0.338059	Arrb1	1	KO;WT
KO vs. WT	O70492	25	0.934432	0.508659	1.36021	19.0849	5.11143	0.00108747	0.137195	-0.368513	Snx3	3	KO;WT
KO vs. WT	P54818	26	-4.93574	-7.23611	-2.63536	14.976	-4.9972	0.00124575	0.150608	-0.499431	Galc	1	KO;WT
KO vs. WT	Q3TCH7	27	2.61656	1.38849	3.84464	15.5363	4.96226	0.00129911	0.150608	-0.539914	Cul4a	3	KO;WT
KO vs. WT	Q9D8X2	28	2.34057	1.23672	3.44443	15.1968	4.93836	0.00133704	0.150608	-0.567718	Ccdc124	2	KO;WT
KO vs. WT	P60335;Q61990;Q61990-3	29	0.840152	0.439998	1.2403	19.0852	4.88995	0.00141766	0.154183	-0.624334	Pcbp1;Pcbp2	9	KO;WT
KO vs. WT	P10126	30	0.873615	0.453561	1.29367	21.1795	4.84382	0.00149948	0.155884	-0.678653	Eef1a1	24	KO;WT
KO vs. WT	Q8K135;Q8K135-2	31	-2.52424	-3.76021	-1.28826	16.3753	-4.75657	0.00166875	0.155884	-0.782359	Kiaa0319l	2	KO;WT
KO vs. WT	Q7TQH0;Q7TQH0-2;Q7TQH0-3	32	2.50551	1.27819	3.73284	15.1683	4.75456	0.00167289	0.155884	-0.784765	Atxn2l	1	KO;WT
KO vs. WT	Q6A4J8;Q6A4J8-2;Q6A4J8-3	33	2.1015	1.0711	3.1319	15.7376	4.75002	0.00168228	0.155884	-0.790199	Usp7	2	KO;WT
KO vs. WT	Q8C1B7;Q8C1B7-2;Q8C1B7-3;Q8CHH9;Q8CHH9-2	34	2.52061	1.2798	3.76143	16.1917	4.73121	0.0017218	0.155884	-0.812742	Septin11;Septin8	2	KO;WT
KO vs. WT	O35393	35	-1.58964	-2.37279	-0.806487	16.2653	-4.72744	0.00172985	0.155884	-0.817271	Efnb3	2	KO;WT
KO vs. WT	Q99KN9;Q99KN9-2	36	2.97014	1.48683	4.45344	16.3397	4.66358	0.00187252	0.164054	-0.894302	Clint1	2	KO;WT
KO vs. WT	P17809	37	5.95015	2.96229	8.938	18.1842	4.63811	0.00193298	0.164774	-0.925217	Slc2a1	2	KO;WT
KO vs. WT	Q9DB05	38	0.98522	0.483961	1.48648	17.5887	4.57767	0.00208517	0.170053	-0.999017	Napa	15	KO;WT
KO vs. WT	P62331	39	4.23336	2.07638	6.39034	15.2909	4.571	0.00210275	0.170053	-1.0072	Arf6	1	KO;WT
KO vs. WT	Q8VI63	40	1.91193	0.917446	2.90642	15.8517	4.47761	0.0023667	0.186615	-1.12254	Mob2	1	KO;WT
KO vs. WT	P61924	41	3.47677	1.64263	5.3109	15.8897	4.41486	0.00256429	0.194855	-1.20087	Copz1	2	KO;WT
KO vs. WT	Q8CBY8;Q8CBY8-2	42	-2.7817	-4.26161	-1.30179	15.394	-4.37773	0.00268962	0.194855	-1.24753	Dctn4	2	KO;WT
KO vs. WT	Q9CQD1	43	5.09287	2.36915	7.8166	14.8754	4.35484	0.00277019	0.194855	-1.2764	Rab5a	1	KO;WT
KO vs. WT	Q9R257	44	1.90875	0.887911	2.92958	18.5273	4.35477	0.00277044	0.194855	-1.27649	Hebp1	11	KO;WT
KO vs. WT	Q8K2I4	45	-1.2406	-1.90756	-0.573633	16.0986	-4.33213	0.00285277	0.194855	-1.30515	Manba	3	KO;WT
KO vs. WT	Q8K1B8	46	1.64923	0.762408	2.53604	17.8925	4.33131	0.00285579	0.194855	-1.30619	Fermt3	16	KO;WT
KO vs. WT	P60335	47	0.763369	0.351673	1.17507	19.9189	4.31848	0.00290367	0.194855	-1.32246	Pcbp1	5	KO;WT
KO vs. WT	Q9CQX0	48	3.99994	1.78799	6.21189	16.332	4.21164	0.00333798	0.219333	-1.45904	Otub2	1	KO;WT
KO vs. WT	Q91VH6	49	0.946831	0.420502	1.47316	18.2682	4.18975	0.00343539	0.219344	-1.48726	Memo1	9	KO;WT
KO vs. WT	Q69Z26;Q69Z26-2	50	-2.09093	-3.25791	-0.92396	15.2627	-4.17304	0.00351187	0.219344	-1.50886	Cntn4	2	KO;WT
KO vs. WT	O55042;O55042-2	51	2.52579	1.11322	3.93836	19.8104	4.16449	0.0035517	0.219344	-1.51992	Snca	11	KO;WT
KO vs. WT	P56567	52	-1.14259	-1.7837	-0.501488	17.414	-4.15083	0.00361632	0.219344	-1.53762	Csta	3	KO;WT
KO vs. WT	Q9QUT0	53	5.44758	2.37762	8.51755	15.4793	4.13279	0.00370368	0.220404	-1.56105	Rhag	1	KO;WT
KO vs. WT	E9PVD3	54	-0.696212	-1.09094	-0.301486	16.3761	-4.10789	0.00382803	0.223585	-1.59347	Dchs1	11	KO;WT
KO vs. WT	Q60590	55	-0.932437	-1.46628	-0.398599	18.1317	-4.06802	0.0040367	0.231486	-1.6456	Orm1	6	KO;WT
KO vs. WT	P10126;P62631	56	0.723026	0.305091	1.14096	21.2191	4.02919	0.00425175	0.235921	-1.69661	Eef1a1;Eef1a2	17	KO;WT
KO vs. WT	Q80U16;Q80U16-2	57	-3.0566	-4.82898	-1.28422	16.3165	-4.01656	0.00432437	0.235921	-1.71326	Ripor2	1	KO;WT
KO vs. WT	P62264	58	1.14642	0.47964	1.81319	19.2663	4.00438	0.00439565	0.235921	-1.72933	Rps14	7	KO;WT
KO vs. WT	Q6PHN9	59	2.65271	1.1087	4.19671	16.3563	4.00141	0.00441323	0.235921	-1.73325	Rab35	4	KO;WT
KO vs. WT	P54103	60	6.13592	2.53255	9.73929	14.77	3.96592	0.0046293	0.238405	-1.78026	Dnajc2	1	KO;WT
KO vs. WT	P55849;P55849-2	61	-0.519599	-0.825817	-0.213381	18.8089	-3.95195	0.00471746	0.238405	-1.79881	Dsc1	7	KO;WT
KO vs. WT	O09110;O09110-2	62	1.79895	0.736166	2.86173	16.2231	3.94228	0.00477953	0.238405	-1.81167	Map2k3	4	KO;WT
KO vs. WT	Q8BH64	63	-1.62682	-2.59088	-0.662753	16.485	-3.93013	0.00485879	0.238405	-1.82785	Ehd2	3	KO;WT
KO vs. WT	Q61735;Q61735-2	64	1.94485	0.790026	3.09967	19.6669	3.92233	0.0049104	0.238405	-1.83825	Cd47	1	KO;WT
KO vs. WT	Q5U5V2	65	-2.71304	-4.32418	-1.1019	15.9898	-3.9219	0.00491323	0.238405	-1.83881	Hykk	1	KO;WT
KO vs. WT	Q9Z2X2	66	1.92459	0.771521	3.07765	16.0084	3.88738	0.00514912	0.243326	-1.88496	Psmd10	2	KO;WT
KO vs. WT	Q9Z0N1	67	1.36713	0.547456	2.18681	18.3199	3.88455	0.00516895	0.243326	-1.88874	Eif2s3x	4	KO;WT
KO vs. WT	Q64695	68	-0.676923	-1.08795	-0.265893	21.4024	-3.83564	0.00552574	0.250692	-1.95445	Procr	3	KO;WT
KO vs. WT	O88188	69	-0.73588	-1.18569	-0.286069	19.0403	-3.81022	0.00572165	0.250692	-1.98875	Ly86	3	KO;WT
KO vs. WT	Q9R0M6	70	1.60232	0.62169	2.58295	16.3667	3.80555	0.00575845	0.250692	-1.99506	Rab9a	1	KO;WT
KO vs. WT	Q9CZY3	71	0.634846	0.245775	1.02392	18.2902	3.80026	0.00580044	0.250692	-2.00222	Ube2v1	3	KO;WT
KO vs. WT	Q8C166	72	2.16554	0.832144	3.49893	16.3939	3.78251	0.00594365	0.250692	-2.02624	Cpne1	3	KO;WT
KO vs. WT	O35678	73	2.16266	0.825354	3.49996	15.0394	3.76644	0.0060767	0.250692	-2.04804	Mgll	1	KO;WT
KO vs. WT	P53986	74	3.79761	1.44911	6.1461	15.086	3.76612	0.00607942	0.250692	-2.04848	Slc16a1	1	KO;WT
KO vs. WT	Q8K4Q8	75	-0.626907	-1.01499	-0.238823	19.2009	-3.76227	0.00611171	0.250692	-2.0537	Colec12	8	KO;WT
KO vs. WT	Q99LC5	76	1.7594	0.669239	2.84957	16.5944	3.75878	0.00614127	0.250692	-2.05845	Etfa	4	KO;WT
KO vs. WT	Q9EQF2	77	4.42924	1.68475	7.17372	15.3631	3.75873	0.00614167	0.250692	-2.05852	Kel	1	KO;WT
KO vs. WT	Q9JM99;Q9JM99-2;Q9JM99-3;Q9JM99-4	78	-0.836633	-1.35716	-0.316107	17.7214	-3.7434	0.00627305	0.250692	-2.07937	Prg4	6	KO;WT
KO vs. WT	Q9WTR2	79	-0.652767	-1.05961	-0.245926	20.5799	-3.73686	0.00633	0.250692	-2.08827	Map3k6	1	KO;WT
KO vs. WT	Q8CFI0;Q8CFI0-3	80	-2.7749	-4.50589	-1.04391	16.6437	-3.73359	0.00635871	0.250692	-2.09273	Nedd4l	2	KO;WT
KO vs. WT	Q5QNQ9	81	5.89747	2.20235	9.59258	16.5518	3.71715	0.00650502	0.252695	-2.11514	Col27a1	1	KO;WT
KO vs. WT	Q9JLQ0	82	4.34767	1.61389	7.08145	15.8716	3.70396	0.0066251	0.252695	-2.13316	Cd2ap	1	KO;WT
KO vs. WT	Q9JKV1	83	1.09268	0.404991	1.78037	15.4335	3.70061	0.00665598	0.252695	-2.13774	Adrm1	3	KO;WT
KO vs. WT	Q07076	84	1.34937	0.498298	2.20044	16.8806	3.69265	0.00672999	0.252695	-2.14863	Anxa7	8	KO;WT
KO vs. WT	P70297	85	0.650542	0.235901	1.06518	17.543	3.65406	0.00710126	0.255943	-2.20154	Stam	1	KO;WT
KO vs. WT	Q9CQ52	86	-0.914676	-1.50099	-0.328367	17.46	-3.63341	0.00730904	0.255943	-2.22996	Cela3b	5	KO;WT
KO vs. WT	O89086	87	0.86592	0.309593	1.42225	18.3046	3.62511	0.00739434	0.255943	-2.24139	Rbm3	7	KO;WT
KO vs. WT	Q60716;Q60716-2	88	-0.695712	-1.14315	-0.248271	17.678	-3.62132	0.00743362	0.255943	-2.24661	P4ha2	18	KO;WT
KO vs. WT	Q9DCL9	89	0.698881	0.246943	1.15082	19.013	3.60161	0.00764165	0.255943	-2.27381	Paics	12	KO;WT
KO vs. WT	Q63870	90	-1.56338	-2.57752	-0.549236	15.349	-3.59036	0.00776324	0.255943	-2.28937	Col7a1	5	KO;WT
KO vs. WT	Q9QYJ3	91	1.68551	0.591758	2.77926	17.2119	3.5891	0.00777697	0.255943	-2.29111	Dnajb1	1	KO;WT
KO vs. WT	Q9D1H7	92	2.13737	0.743224	3.53152	15.2807	3.57063	0.00798151	0.255943	-2.31669	Get4	1	KO;WT
KO vs. WT	Q62189;Q9CQI7	93	-4.1501	-6.8631	-1.4371	14.5404	-3.56272	0.00807083	0.255943	-2.32766	Snrpa;Snrpb2	1	KO;WT
KO vs. WT	O09172	94	1.77083	0.61022	2.93144	18.0016	3.55356	0.00817554	0.255943	-2.34036	Gclm	10	KO;WT
KO vs. WT	Q9JK48;Q9JK48-2;Q9JK48-3	95	0.972785	0.335088	1.61048	17.3367	3.55284	0.00818389	0.255943	-2.34136	Sh3glb1	4	KO;WT
KO vs. WT	O08808	96	-3.13736	-5.19515	-1.07956	15.8633	-3.55087	0.00820661	0.255943	-2.3441	Diaph1	2	KO;WT
KO vs. WT	Q8K2K6;Q8K2K6-1;Q8K2K6-3	97	2.37232	0.81274	3.9319	15.4854	3.54273	0.00830127	0.255943	-2.3554	Agfg1	5	KO;WT
KO vs. WT	Q9Z0M5	98	-0.858023	-1.42215	-0.293897	18.6209	-3.54238	0.00830538	0.255943	-2.35589	Lipa	7	KO;WT
KO vs. WT	P04925	99	-0.661099	-1.09661	-0.225586	15.9585	-3.5354	0.00838763	0.255943	-2.36559	Prnp	3	KO;WT
KO vs. WT	Q4VAA2	100	0.700574	0.237425	1.16372	17.6549	3.52295	0.00853642	0.255943	-2.38292	Cdv3	8	KO;WT
KO vs. WT	Q920D7	101	-3.45213	-5.73825	-1.166	16.9656	-3.51689	0.00860975	0.255943	-2.39135	Scgb3a1	1	KO;WT
KO vs. WT	Q9JJI8	102	0.967892	0.32576	1.61002	20.6319	3.51055	0.00868732	0.255943	-2.40019	Rpl38	2	KO;WT
KO vs. WT	P83741;P83741-2;P83741-3;P83741-4;P83741-5	103	0.70094	0.233313	1.16857	17.5007	3.49103	0.0089308	0.255943	-2.42742	Wnk1	1	KO;WT
KO vs. WT	Q9DBZ5	104	0.655083	0.217897	1.09227	18.8384	3.48982	0.00894618	0.255943	-2.42912	Eif3k	2	KO;WT
KO vs. WT	P59325	105	1.36443	0.453667	2.2752	18.1743	3.48914	0.00895477	0.255943	-2.43007	Eif5	12	KO;WT
KO vs. WT	Q62179	106	-0.839773	-1.40075	-0.278798	17.8593	-3.48652	0.00898818	0.255943	-2.43373	Sema4b	4	KO;WT
KO vs. WT	Q571E4	107	-1.28109	-2.13709	-0.42509	17.3065	-3.48561	0.00899976	0.255943	-2.435	Galns	4	KO;WT
KO vs. WT	Q61990;Q61990-3	108	0.741879	0.245231	1.23853	19.6657	3.47902	0.00908423	0.255943	-2.44421	Pcbp2	2	KO;WT
KO vs. WT	Q09324	109	-2.14875	-3.58805	-0.709459	16.1675	-3.47704	0.0091098	0.255943	-2.44698	Gcnt1	2	KO;WT
KO vs. WT	Q6DFX2	110	-0.837271	-1.39813	-0.276416	17.6678	-3.47687	0.00911202	0.255943	-2.44722	Antxr2	3	KO;WT
KO vs. WT	P41155	111	-3.51126	-5.86735	-1.15517	16.0366	-3.47092	0.00918937	0.255943	-2.45555	Ltb	1	KO;WT
KO vs. WT	P02088;P02104	112	0.816667	0.268464	1.36487	29.0302	3.46958	0.00920687	0.255943	-2.45742	Hbb-b1;Hbb-y	2	KO;WT
KO vs. WT	Q60866;Q60866-2	113	-0.804961	-1.34543	-0.264496	18.8677	-3.46881	0.00921687	0.255943	-2.45849	Pter	1	KO;WT
KO vs. WT	P52480	114	-0.980959	-1.64068	-0.321239	19.5116	-3.46309	0.00929207	0.255943	-2.4665	Pkm	4	KO;WT
KO vs. WT	Q6P542	115	0.954019	0.311856	1.59618	16.5619	3.46007	0.00933211	0.255943	-2.47073	Abcf1	6	KO;WT
KO vs. WT	Q91VM5;Q9WV02;Q9WV02-2	116	-3.75276	-6.28618	-1.21935	16.9832	-3.45	0.00946677	0.257398	-2.48485	Rbmx;Rbmxl1	3	KO;WT
KO vs. WT	P51125;P51125-2;P51125-3;P51125-6;P51125-7	117	0.602539	0.193677	1.0114	17.7256	3.43227	0.00970873	0.258386	-2.50971	Cast	12	KO;WT
KO vs. WT	Q9EPK7	118	1.88739	0.605723	3.16905	16.4344	3.42973	0.00974405	0.258386	-2.51329	Xpo7	11	KO;WT
KO vs. WT	P31938;Q63932	119	1.69869	0.543404	2.85397	18.3036	3.42451	0.00981689	0.258386	-2.52062	Map2k1;Map2k2	2	KO;WT
KO vs. WT	Q9JL16;Q9JL16-2	120	3.49988	1.11575	5.88401	16.1659	3.41898	0.00989461	0.258386	-2.52839	Isg20	1	KO;WT
KO vs. WT	Q03958	121	0.683558	0.217742	1.14937	18.6151	3.4177	0.0099127	0.258386	-2.53019	Pfdn6	5	KO;WT
KO vs. WT	Q8VCN5	122	-0.886769	-1.49333	-0.280202	18.3631	-3.40491	0.0100955	0.259439	-2.54819	Cth	1	KO;WT
KO vs. WT	P35700;Q61171	123	1.23316	0.389274	2.07704	16.2335	3.40337	0.0101176	0.259439	-2.55035	Prdx1;Prdx2	1	KO;WT
KO vs. WT	Q71M36;Q71M36-2;Q71M36-4	124	-2.85374	-4.81585	-0.891629	16.7265	-3.38738	0.0103517	0.262661	-2.57288	Cspg5	1	KO;WT
KO vs. WT	Q8R464	125	-0.999922	-1.69017	-0.309671	17.1342	-3.3739	0.0105536	0.262661	-2.59189	Cadm4	2	KO;WT
KO vs. WT	Q9JKF6	126	-2.07669	-3.5117	-0.641676	18.0453	-3.37046	0.0106058	0.262661	-2.59675	Nectin1	2	KO;WT
KO vs. WT	Q8VCT4	127	-1.69031	-2.85877	-0.521843	15.444	-3.36917	0.0106253	0.262661	-2.59857	Ces1d	1	KO;WT
KO vs. WT	P22005	128	-1.20508	-2.04006	-0.370109	17.5226	-3.36138	0.0107448	0.262661	-2.60958	Penk	2	KO;WT
KO vs. WT	O35490	129	-2.27245	-3.84748	-0.697416	17.5113	-3.3603	0.0107614	0.262661	-2.6111	Bhmt	4	KO;WT
KO vs. WT	Q6ZWX6	130	1.17317	0.359034	1.98731	18.0101	3.35612	0.0108262	0.262661	-2.61701	Eif2s1	13	KO;WT
KO vs. WT	Q8CB27	131	2.48457	0.753497	4.21565	16.6183	3.34279	0.0110355	0.263286	-2.63586	Yod1	4	KO;WT
KO vs. WT	Q05895;Q9Z1T2	132	-2.49733	-4.24018	-0.754484	20.1462	-3.33726	0.0111236	0.263286	-2.64369	Thbs3;Thbs4	2	KO;WT
KO vs. WT	P63038	133	1.36375	0.410268	2.31724	18.0442	3.33116	0.0112216	0.263286	-2.65233	Hspd1	15	KO;WT
KO vs. WT	O88207	134	-0.451918	-0.768202	-0.135634	19.8009	-3.32778	0.0112762	0.263286	-2.65711	Col5a1	28	KO;WT
KO vs. WT	Q9WVE8	135	2.08432	0.621495	3.54715	16.4715	3.31852	0.0114276	0.263286	-2.67024	Pacsin2	9	KO;WT
KO vs. WT	P57787	136	4.41633	1.30941	7.52325	14.8723	3.31059	0.011559	0.263286	-2.6815	Slc16a3	1	KO;WT
KO vs. WT	Q7TMR0	137	-0.62865	-1.07254	-0.184761	18.8212	-3.29843	0.0117635	0.263286	-2.69875	Prcp	12	KO;WT
KO vs. WT	Q9CR26	138	1.12159	0.328157	1.91501	17.3744	3.29229	0.0118682	0.263286	-2.70748	Vta1	2	KO;WT
KO vs. WT	P39053;P39053-3;P39053-4;P39053-5;P39053-6;P39054;P39054-2	139	0.914711	0.267025	1.5624	18.6258	3.28922	0.011921	0.263286	-2.71185	Dnm1;Dnm2	1	KO;WT
KO vs. WT	Q6P069;Q6P069-2	140	0.79961	0.231817	1.3674	19.1444	3.2799	0.0120825	0.263286	-2.72509	Sri	5	KO;WT
KO vs. WT	Q8BGQ7	141	0.929397	0.269407	1.58939	18.4439	3.27972	0.0120856	0.263286	-2.72535	Aars1	33	KO;WT
KO vs. WT	Q6P8J7	142	-0.911151	-1.55863	-0.263675	16.128	-3.27748	0.0121249	0.263286	-2.72854	Ckmt2	6	KO;WT
KO vs. WT	Q61292	143	-1.27801	-2.18768	-0.368348	16.5939	-3.2721	0.0122196	0.263286	-2.73619	Lamb2	4	KO;WT
KO vs. WT	Q9CX34	144	1.19614	0.343087	2.0492	17.2675	3.26572	0.012333	0.263286	-2.74528	Sugt1	6	KO;WT
KO vs. WT	P53657	145	2.09805	0.601683	3.59441	18.7798	3.26551	0.0123366	0.263286	-2.74557	Pklr	26	KO;WT
KO vs. WT	Q3UST5	146	-1.00692	-1.7255	-0.288346	16.8532	-3.26359	0.0123709	0.263286	-2.74831		3	KO;WT
KO vs. WT	Q9D106	147	-0.579713	-0.993645	-0.16578	17.8518	-3.26179	0.0124033	0.263286	-2.75087	Pga5	5	KO;WT
KO vs. WT	P36993;P36993-3;P36993-4;P36993-5;P49443	148	1.18023	0.337315	2.02314	17.272	3.26104	0.0124167	0.263286	-2.75194	Ppm1a;Ppm1b	2	KO;WT
KO vs. WT	Q8CJG0	149	1.30648	0.373059	2.2399	17.8232	3.25985	0.0124381	0.263286	-2.75363	Ago2	1	KO;WT
KO vs. WT	P70389	150	-0.74956	-1.28824	-0.210878	19.322	-3.24076	0.0127871	0.268869	-2.78086	Igfals	17	KO;WT
KO vs. WT	Q6ZQ38;Q6ZQ73	151	0.593899	0.165622	1.02218	16.3152	3.22969	0.012994	0.269427	-2.79665	Cand1;Cand2	1	KO;WT
KO vs. WT	Q8R121	152	-0.522053	-0.898782	-0.145324	19.6541	-3.22744	0.0130366	0.269427	-2.79987	Serpina10	28	KO;WT
KO vs. WT	P54116	153	3.83366	1.06193	6.60538	16.9187	3.22134	0.0131526	0.269427	-2.80858	Stom	9	KO;WT
KO vs. WT	P17427	154	2.27589	0.630357	3.92142	16.4353	3.2212	0.0131553	0.269427	-2.80878	Ap2a2	7	KO;WT
KO vs. WT	G5E8Q8	155	-0.530021	-0.915401	-0.144641	18.3951	-3.20315	0.0135051	0.274808	-2.83459	Adgrf5	26	KO;WT
KO vs. WT	A6H5Y3	156	1.77832	0.482294	3.07435	15.1977	3.19572	0.0136519	0.276013	-2.84522	Mtr	1	KO;WT
KO vs. WT	Q00PI9	157	-2.90204	-5.02429	-0.7798	16.6008	-3.1848	0.0138709	0.278322	-2.86087	Hnrnpul2	3	KO;WT
KO vs. WT	P55850;P55850-2	158	-0.489676	-0.84817	-0.131182	19.479	-3.18126	0.0139426	0.278322	-2.86593	Dsc3	11	KO;WT
KO vs. WT	P47968	159	3.74238	0.998793	6.48597	16.7663	3.17689	0.0140317	0.27834	-2.8722	Rpia	5	KO;WT
KO vs. WT	P15327	160	1.55134	0.411094	2.69159	18.704	3.1687	0.0142003	0.279924	-2.88394	Bpgm	14	KO;WT
KO vs. WT	P41274	161	-1.86877	-3.24644	-0.491098	15.9188	-3.15924	0.0143977	0.282052	-2.89751	Tnfsf9	1	KO;WT
KO vs. WT	Q9ES28;Q9ES28-2;Q9ES28-3;Q9ES28-4;Q9ES28-7;Q9ES28-8	162	-1.0743	-1.87113	-0.277471	16.6585	-3.14003	0.0148078	0.288295	-2.92511	Arhgef7	4	KO;WT
KO vs. WT	O54782	163	-1.62052	-2.82956	-0.411481	17.3421	-3.12167	0.0152112	0.292765	-2.95151	Man2b2	8	KO;WT
KO vs. WT	Q99L27;Q9DCZ1	164	1.56652	0.394169	2.73887	19.6726	3.11208	0.0154263	0.292765	-2.9653	Gmpr;Gmpr2	1	KO;WT
KO vs. WT	Q91Z38	165	2.82483	0.710466	4.93918	14.3239	3.11162	0.0154369	0.292765	-2.96598	Ttc1	1	KO;WT
KO vs. WT	O35136;O35136-2	166	-0.794776	-1.38972	-0.199834	17.8797	-3.11131	0.0154438	0.292765	-2.96641	Ncam2	2	KO;WT
KO vs. WT	P42703	167	-0.522782	-0.914439	-0.131126	19.6667	-3.10877	0.0155015	0.292765	-2.97008	Lifr	2	KO;WT
KO vs. WT	P13634	168	2.08649	0.512013	3.66096	18.6263	3.08641	0.0160187	0.29306	-3.0023	Ca1	8	KO;WT
KO vs. WT	Q9R1V7;Q9R1V7-2;Q9R1V7-3;Q9R1V7-4	169	-1.86093	-3.26551	-0.45635	16.932	-3.08572	0.0160348	0.29306	-3.00329	Adam23	2	KO;WT
KO vs. WT	P67984	170	0.837147	0.205244	1.46905	20.7165	3.08549	0.0160402	0.29306	-3.00362	Rpl22	3	KO;WT
KO vs. WT	Q3U0B3	171	2.159	0.524534	3.79347	18.2997	3.07645	0.0162548	0.29306	-3.01666	Dhrs11	6	KO;WT
KO vs. WT	Q6ZPJ3	172	1.64508	0.398643	2.89152	17.4407	3.0739	0.0163158	0.29306	-3.02034	Ube2o	18	KO;WT
KO vs. WT	Q99L45	173	1.05805	0.256119	1.85997	18.0192	3.07286	0.0163408	0.29306	-3.02184	Eif2s2	10	KO;WT
KO vs. WT	P63323	174	1.06711	0.257223	1.877	19.5756	3.06872	0.0164405	0.29306	-3.02781	Rps12	3	KO;WT
KO vs. WT	Q9D1K7	175	2.29979	0.554097	4.04548	16.1664	3.06827	0.0164515	0.29306	-3.02847	Adissp	4	KO;WT
KO vs. WT	P55144;P55144-2;P55144-3	176	-1.39721	-2.459	-0.335433	16.6575	-3.06479	0.0165359	0.29306	-3.03349	Tyro3	2	KO;WT
KO vs. WT	P54775	177	0.902638	0.21468	1.5906	17.7197	3.0558	0.0167563	0.29306	-3.04648	Psmc4	13	KO;WT
KO vs. WT	O08582	178	2.05356	0.487002	3.62012	15.2145	3.05305	0.0168242	0.29306	-3.05045	Gtpbp1	3	KO;WT
KO vs. WT	P11352	179	1.15668	0.274113	2.03924	19.6558	3.05238	0.0168407	0.29306	-3.05141	Gpx1	14	KO;WT
KO vs. WT	F6VAN0	180	0.858913	0.202612	1.51521	15.1484	3.04803	0.0169491	0.29306	-3.0577	Atf6	3	KO;WT
KO vs. WT	O70400	181	0.5353	0.125834	0.944766	18.1971	3.04476	0.017031	0.29306	-3.06244	Pdlim1	7	KO;WT
KO vs. WT	Q8K209	182	2.21825	0.520349	3.91615	15.8654	3.04279	0.0170806	0.29306	-3.06528	Adgrg1	1	KO;WT
KO vs. WT	Q8VIJ6	183	-2.77683	-4.90247	-0.651192	15.6175	-3.04252	0.0170873	0.29306	-3.06567	Sfpq	1	KO;WT
KO vs. WT	P15508	184	3.89453	0.909925	6.87913	15.6512	3.03908	0.0171742	0.29306	-3.07065	Sptb	2	KO;WT
KO vs. WT	P83882	185	0.640775	0.148061	1.13349	19.8061	3.02889	0.0174342	0.29306	-3.08538	Rpl36a	3	KO;WT
KO vs. WT	Q9Z0K8	186	-1.89672	-3.35661	-0.436822	17.2112	-3.0259	0.0175113	0.29306	-3.08971	Vnn1	3	KO;WT
KO vs. WT	Q922D4;Q922D4-2	187	0.686558	0.158026	1.21509	17.7246	3.02537	0.0175249	0.29306	-3.09047	Ppp6r3	7	KO;WT
KO vs. WT	P28656	188	0.928739	0.213415	1.64406	19.9311	3.02388	0.0175636	0.29306	-3.09264	Nap1l1	8	KO;WT
KO vs. WT	Q60864	189	0.823984	0.189023	1.45895	18.7627	3.02235	0.0176033	0.29306	-3.09485	Stip1	42	KO;WT
KO vs. WT	Q9EPS3	190	-1.96894	-3.48731	-0.450565	15.0617	-3.02014	0.0176608	0.29306	-3.09805	Glce	1	KO;WT
KO vs. WT	P84084	191	1.67276	0.381258	2.96426	18.0484	3.01656	0.0177545	0.29306	-3.10323	Arf5	6	KO;WT
KO vs. WT	Q9JK39;Q9JK39-2	192	-0.784621	-1.39109	-0.178149	17.8577	-3.01316	0.0178438	0.29306	-3.10815	Btnl10	5	KO;WT
KO vs. WT	Q9D358-2	193	1.89124	0.427769	3.35471	17.6179	3.00979	0.017933	0.29306	-3.11304	Acp1	1	KO;WT
KO vs. WT	Q64374	194	-1.54507	-2.74345	-0.346692	14.9061	-3.0028	0.0181189	0.294167	-3.12315	Rgn	1	KO;WT
KO vs. WT	Q9R098	195	-0.407289	-0.7235	-0.0910785	21.8086	-2.99985	0.0181982	0.294167	-3.12744	Hgfac	8	KO;WT
KO vs. WT	P57776-2	196	1.38776	0.309235	2.46628	18.6383	2.9968	0.0182805	0.294167	-3.13186	Eef1d	1	KO;WT
KO vs. WT	P39054;P39054-2;Q8BZ98;Q8BZ98-2	197	1.09289	0.24021	1.94557	18.2795	2.98513	0.0185989	0.29637	-3.14877	Dnm2;Dnm3	3	KO;WT
KO vs. WT	Q61189	198	1.18012	0.258994	2.10125	18.12	2.98387	0.0186335	0.29637	-3.1506	Clns1a	3	KO;WT
KO vs. WT	Q9D1P4	199	0.623081	0.135194	1.11097	16.7836	2.97439	0.0188969	0.29637	-3.16435	Chordc1	5	KO;WT
KO vs. WT	Q03173;Q03173-3;Q03173-4;Q03173-5;Q03173-6	200	-1.01468	-1.80961	-0.219757	15.9934	-2.97288	0.0189394	0.29637	-3.16655	Enah	4	KO;WT
KO vs. WT	Q9QYG0-2	201	-1.08998	-1.94424	-0.235717	16.9603	-2.97167	0.0189733	0.29637	-3.1683	Ndrg2	2	KO;WT
KO vs. WT	O08739	202	2.2594	0.488449	4.03036	15.4655	2.97139	0.0189812	0.29637	-3.16871	Ampd3	2	KO;WT
KO vs. WT	Q9D8T2	203	-2.32577	-4.15387	-0.497661	16.3735	-2.96304	0.0192175	0.297264	-3.18083	Gsdmd	2	KO;WT
KO vs. WT	Q8BMS1	204	2.48233	0.530942	4.43372	16.2181	2.96271	0.019227	0.297264	-3.18131	Hadha	2	KO;WT
KO vs. WT	Q80TM9;Q80TM9-4;Q80TM9-6	205	0.423865	0.0896966	0.758034	18.381	2.95417	0.019472	0.299188	-3.19371	Nisch	1	KO;WT
KO vs. WT	Q9CY58;Q9CY58-2	206	0.908361	0.191442	1.62528	17.3324	2.95095	0.0195653	0.299188	-3.19839	Serbp1	8	KO;WT
KO vs. WT	A2ADY9	207	0.83139	0.173076	1.4897	17.5213	2.94134	0.0198464	0.299188	-3.21235	Ddi2	5	KO;WT
KO vs. WT	P05622;P05622-2	208	-0.459158	-0.823215	-0.0950995	17.6	-2.93741	0.0199625	0.299188	-3.21807	Pdgfrb	8	KO;WT
KO vs. WT	Q91XF0	209	1.73949	0.358934	3.12004	19.9852	2.93455	0.0200475	0.299188	-3.22222	Pnpo	16	KO;WT
KO vs. WT	Q9QZ73	210	1.66128	0.341807	2.98075	17.9964	2.93235	0.0201131	0.299188	-3.22542	Dcun1d1	3	KO;WT
KO vs. WT	Q9D6N1	211	-3.20022	-5.74592	-0.654513	16.3624	-2.92782	0.0202489	0.299188	-3.23201	Ca13	1	KO;WT
KO vs. WT	P05208	212	-0.572026	-1.02735	-0.116699	19.2038	-2.92594	0.0203055	0.299188	-3.23474	Cela2a	6	KO;WT
KO vs. WT	P84099	213	0.931775	0.188832	1.67472	20.1095	2.92098	0.0204558	0.299188	-3.24195	Rpl19	3	KO;WT
KO vs. WT	Q8R0H9	214	0.412916	0.0832546	0.742578	18.9981	2.9172	0.0205711	0.299188	-3.24745	Gga1	1	KO;WT
KO vs. WT	Q6P8I4	215	2.30635	0.463488	4.14921	14.4685	2.91478	0.0206454	0.299188	-3.25098	Pcnp	2	KO;WT
KO vs. WT	P54726	216	1.35347	0.27179	2.43516	18.227	2.91422	0.0206625	0.299188	-3.25179	Rad23a	5	KO;WT
KO vs. WT	Q00993	217	-0.52152	-0.93833	-0.10471	18.9682	-2.91411	0.0206659	0.299188	-3.25195	Axl	7	KO;WT
KO vs. WT	O08665	218	-1.76251	-3.17256	-0.352458	16.1443	-2.91118	0.0207561	0.299188	-3.25621	Sema3a	2	KO;WT
KO vs. WT	Q9Z2L7	219	2.6705	0.531733	4.80926	16.3606	2.90805	0.020853	0.299188	-3.26077	Crlf3	4	KO;WT
KO vs. WT	P62835;Q99JI6	220	1.12113	0.221854	2.02041	19.6023	2.90359	0.0209919	0.299188	-3.26726	Rap1a;Rap1b	6	KO;WT
KO vs. WT	Q64514;Q64514-2	221	0.868649	0.171697	1.5656	17.9935	2.90278	0.0210173	0.299188	-3.26844	Tpp2	18	KO;WT
KO vs. WT	Q9CX56	222	0.739472	0.145756	1.33319	18.478	2.90079	0.0210798	0.299188	-3.27135	Psmd8	10	KO;WT
KO vs. WT	Q64520;Q64520-2	223	0.90464	0.177722	1.63156	16.8887	2.89843	0.0211538	0.299188	-3.27477	Guk1	2	KO;WT
KO vs. WT	Q61187	224	0.611055	0.117083	1.10503	17.1978	2.88106	0.0217086	0.305665	-3.30008	Tsg101	4	KO;WT
KO vs. WT	Q9WV80	225	0.660726	0.125526	1.19593	17.58	2.87527	0.0218967	0.306943	-3.30852	Snx1	9	KO;WT
KO vs. WT	Q9Z2I9	226	1.04972	0.195814	1.90363	16.9296	2.8631	0.0222979	0.310736	-3.32626	Sucla2	3	KO;WT
KO vs. WT	Q9QZF2	227	-0.491226	-0.891853	-0.0905992	16.8372	-2.85571	0.0225452	0.310736	-3.33703	Gpc1	10	KO;WT
KO vs. WT	P01898;P01900;P01902;P04223;P04223-2;P14426	228	-0.427181	-0.776069	-0.078293	17.7866	-2.85167	0.0226818	0.310736	-3.34293	H2-D1;H2-K1;H2-Q10	1	KO;WT
KO vs. WT	Q64176	229	-0.592887	-1.07737	-0.108405	19.5965	-2.85015	0.0227334	0.310736	-3.34515	Ces1e	1	KO;WT
KO vs. WT	Q99N28	230	-3.75801	-6.83152	-0.684489	15.3863	-2.84771	0.0228164	0.310736	-3.34871	Cadm3	1	KO;WT
KO vs. WT	Q8BND5-3	231	-0.750967	-1.36571	-0.136221	19.4981	-2.8451	0.0229053	0.310736	-3.35251	Qsox1	2	KO;WT
KO vs. WT	Q8CF98	232	-0.628096	-1.14232	-0.113875	19.734	-2.84478	0.0229163	0.310736	-3.35297	Colec10	4	KO;WT
KO vs. WT	Q61249	233	2.03292	0.366857	3.69898	15.8574	2.84186	0.0230167	0.310736	-3.35725	Igbp1	3	KO;WT
KO vs. WT	P49718	234	0.5942	0.106838	1.08156	18.6272	2.83958	0.0230951	0.310736	-3.36057	Mcm5	1	KO;WT
KO vs. WT	P17439	235	-0.483697	-0.88071	-0.0866846	17.6907	-2.83754	0.0231656	0.310736	-3.36354	Gba1	6	KO;WT
KO vs. WT	P01942	236	1.27222	0.225043	2.31939	22.6595	2.82954	0.0234445	0.310736	-3.37522	Hba	24	KO;WT
KO vs. WT	Q9EST4;Q9EST4-3	237	2.24741	0.394996	4.09982	15.656	2.82564	0.0235815	0.310736	-3.38091	Psmg2	2	KO;WT
KO vs. WT	P83940	238	0.637309	0.111989	1.16263	19.1373	2.82553	0.0235856	0.310736	-3.38108	Eloc	6	KO;WT
KO vs. WT	Q923D2	239	1.52766	0.268002	2.78731	21.1819	2.82454	0.0236205	0.310736	-3.38252	Blvrb	21	KO;WT
KO vs. WT	Q99J99	240	1.44137	0.251113	2.63163	16.9417	2.82038	0.0237678	0.310736	-3.38859	Mpst	6	KO;WT
KO vs. WT	P08249	241	0.885138	0.153632	1.61664	18.5582	2.81817	0.0238468	0.310736	-3.39183	Mdh2	11	KO;WT
KO vs. WT	P68372	242	0.681063	0.117523	1.2446	22.3742	2.81473	0.0239699	0.310736	-3.39685	Tubb4b	1	KO;WT
KO vs. WT	P51410	243	0.682187	0.117549	1.24682	18.1633	2.81389	0.024	0.310736	-3.39808	Rpl9	6	KO;WT
KO vs. WT	Q9Z130	244	-2.45821	-4.49362	-0.422792	17.7768	-2.8128	0.0240392	0.310736	-3.39967	Hnrnpdl	2	KO;WT
KO vs. WT	O35640	245	-2.23635	-4.09438	-0.378317	16.6007	-2.80323	0.024386	0.311421	-3.41364	Anxa8	2	KO;WT
KO vs. WT	P63094;P63094-2;P63094-3;Q6R0H7;Q6R0H7-4	246	2.64463	0.44634	4.84291	15.997	2.8019	0.0244346	0.311421	-3.41558	Gnas	3	KO;WT
KO vs. WT	P46061	247	0.859881	0.144961	1.5748	17.9491	2.80126	0.0244581	0.311421	-3.41652	Rangap1	6	KO;WT
KO vs. WT	Q9Z2M7	248	0.750434	0.126333	1.37453	17.912	2.80047	0.0244872	0.311421	-3.41768	Pmm2	9	KO;WT
KO vs. WT	Q9QZ47-11;Q9QZ47-13;Q9QZ47-14;Q9QZ47-7;Q9QZ47-9	249	-1.71582	-3.14465	-0.286989	14.9988	-2.79682	0.0246216	0.311475	-3.42301	Tnnt3	2	KO;WT
KO vs. WT	Q9D3D9	250	1.64151	0.27259	3.01044	15.2146	2.79279	0.0247706	0.311475	-3.4289	Atp5f1d	1	KO;WT
KO vs. WT	O88322	251	-0.421109	-0.772519	-0.0696986	17.8199	-2.79096	0.0248388	0.311475	-3.43158	Nid2	23	KO;WT
KO vs. WT	Q9Z1T1	252	2.0964	0.346058	3.84674	15.8368	2.78949	0.0248936	0.311475	-3.43373	Ap3b1	2	KO;WT
KO vs. WT	Q9D358;Q9D358-2	253	1.04094	0.171067	1.91081	21.9296	2.78704	0.0249852	0.311475	-3.43731	Acp1	2	KO;WT
KO vs. WT	Q64152;Q64152-2	254	0.827779	0.134473	1.52109	17.0881	2.78075	0.0252217	0.312938	-3.44649	Btf3	4	KO;WT
KO vs. WT	P62751	255	0.657691	0.105884	1.2095	18.2244	2.77593	0.025405	0.312938	-3.45355	Rpl23a	8	KO;WT
KO vs. WT	Q08093	256	3.06336	0.493089	5.63362	15.5805	2.77583	0.0254089	0.312938	-3.45369	Cnn2	1	KO;WT
KO vs. WT	P01754;P06328	257	-0.506664	-0.932138	-0.0811911	19.9407	-2.77346	0.0254994	0.312938	-3.45716	Ighv1-62-3;Ighv1-72	7	KO;WT
KO vs. WT	P07361;Q60590	258	-0.578057	-1.06533	-0.0907826	18.0023	-2.76293	0.0259054	0.314149	-3.47255	Orm1;Orm2	5	KO;WT
KO vs. WT	O88947	259	-0.492965	-0.908678	-0.0772508	22.7146	-2.76181	0.0259489	0.314149	-3.47419	F10	12	KO;WT
KO vs. WT	P63242	260	0.756764	0.117958	1.39557	19.624	2.75908	0.0260556	0.314149	-3.47818	Eif5a	15	KO;WT
KO vs. WT	P35918	261	-1.26704	-2.33698	-0.197107	16.8817	-2.75808	0.0260949	0.314149	-3.47965	Kdr	6	KO;WT
KO vs. WT	Q3UZ09;Q8CG16	262	-0.928599	-1.71339	-0.143805	20.5766	-2.75579	0.0261849	0.314149	-3.483	C1ra;C1rl	3	KO;WT
KO vs. WT	P24270	263	1.51932	0.23428	2.80437	19.179	2.75363	0.0262699	0.314149	-3.48616	Cat	37	KO;WT
KO vs. WT	Q9DBH5	264	-0.442568	-0.817098	-0.0680378	18.9909	-2.75211	0.0263298	0.314149	-3.48838	Lman2	12	KO;WT
KO vs. WT	Q8BGD9	265	1.019	0.155967	1.88203	16.7729	2.74992	0.0264166	0.314149	-3.49158	Eif4b	11	KO;WT
KO vs. WT	Q8K2B3	266	2.72855	0.412842	5.04426	14.2041	2.74423	0.0266434	0.314149	-3.4999	Sdha	1	KO;WT
KO vs. WT	Q8VDM4	267	0.753243	0.111748	1.39474	18.0364	2.73473	0.0270267	0.314149	-3.51381	Psmd2	27	KO;WT
KO vs. WT	Q9DC50	268	1.08794	0.161328	2.01456	15.8332	2.73451	0.0270356	0.314149	-3.51413	Crot	1	KO;WT
KO vs. WT	O35945	269	-2.57036	-4.76137	-0.379347	16.2534	-2.73226	0.0271274	0.314149	-3.51742	Aldh1a7	4	KO;WT
KO vs. WT	P55284	270	-0.433256	-0.802854	-0.0636566	21.9247	-2.73015	0.0272136	0.314149	-3.52051	Cdh5	43	KO;WT
KO vs. WT	P35330	271	-0.594088	-1.10176	-0.0864197	19.3148	-2.72549	0.0274052	0.314149	-3.52734	Icam2	6	KO;WT
KO vs. WT	Q8VCS3	272	-1.31242	-2.43411	-0.190732	15.2734	-2.72505	0.0274233	0.314149	-3.52798	Fam20b	1	KO;WT
KO vs. WT	P28825	273	-0.765379	-1.41985	-0.110903	17.4891	-2.72368	0.0274799	0.314149	-3.52999	Mep1a	5	KO;WT
KO vs. WT	Q3UEB3;Q3UEB3-2;Q3UEB3-3	274	-2.03313	-3.77224	-0.29401	17.3522	-2.72276	0.027518	0.314149	-3.53133	Puf60	2	KO;WT
KO vs. WT	P55258;P61028;P62821;Q9D1G1	275	0.815899	0.117688	1.51411	16.7795	2.72159	0.0275664	0.314149	-3.53304	Rab1A;Rab1b;Rab8a;Rab8b	1	KO;WT
KO vs. WT	Q9JHI0	276	-1.49605	-2.77664	-0.215459	16.9649	-2.72088	0.027596	0.314149	-3.53409	Mmp19	7	KO;WT
KO vs. WT	Q9R0E2	277	-0.397336	-0.737618	-0.057054	18.7578	-2.71952	0.0276524	0.314149	-3.53607	Plod1	31	KO;WT
KO vs. WT	Q8BGR9	278	-1.69263	-3.14269	-0.242568	16.4592	-2.71862	0.0276897	0.314149	-3.53739	Ublcp1	1	KO;WT
KO vs. WT	Q9R0M0;Q9R0M0-2	279	-1.79083	-3.33119	-0.250474	16.1908	-2.70774	0.0281473	0.316254	-3.55333	Celsr2	2	KO;WT
KO vs. WT	Q61171	280	1.23239	0.172125	2.29266	20.6789	2.70711	0.0281737	0.316254	-3.55424	Prdx2	18	KO;WT
KO vs. WT	P22892	281	1.41979	0.198272	2.6413	15.4043	2.70706	0.0281761	0.316254	-3.55432	Ap1g1	2	KO;WT
KO vs. WT	P99027	282	0.720747	0.0992798	1.34221	21.049	2.70108	0.0284308	0.317209	-3.56307	Rplp2	6	KO;WT
KO vs. WT	O09051	283	-0.532828	-0.993026	-0.0726295	18.6334	-2.69659	0.0286238	0.317209	-3.56965	Guca2b	4	KO;WT
KO vs. WT	Q01149	284	-0.499741	-0.931827	-0.0676551	20.0094	-2.69369	0.0287491	0.317209	-3.57389	Col1a2	31	KO;WT
KO vs. WT	Q08093;Q9DAW9	285	2.82816	0.382526	5.27379	17.1604	2.69331	0.0287659	0.317209	-3.57446	Cnn2;Cnn3	1	KO;WT
KO vs. WT	Q8BH64;Q9EQP2	286	-3.22835	-6.02123	-0.435475	16.2582	-2.69217	0.0288152	0.317209	-3.57612	Ehd2;Ehd4	1	KO;WT
KO vs. WT	Q5F226	287	-1.19037	-2.2206	-0.160135	16.8161	-2.69103	0.0288646	0.317209	-3.57778	Fat2	9	KO;WT
KO vs. WT	Q9DCZ1	288	1.02822	0.133864	1.92258	18.7518	2.67762	0.0294543	0.318646	-3.59743	Gmpr	12	KO;WT
KO vs. WT	Q8BHE5	289	-1.86328	-3.48701	-0.239549	16.5502	-2.67262	0.0296772	0.318646	-3.60475	Bmp3	3	KO;WT
KO vs. WT	Q922B2	290	0.669707	0.0849729	1.25444	18.3538	2.66747	0.0299087	0.318646	-3.6123	Dars1	25	KO;WT
KO vs. WT	P21440	291	1.36099	0.170604	2.55138	18.5004	2.66281	0.0301197	0.318646	-3.61912	Abcb4	2	KO;WT
KO vs. WT	P47738	292	0.816487	0.10191	1.53106	18.7053	2.66118	0.0301942	0.318646	-3.62152	Aldh2	1	KO;WT
KO vs. WT	P15626	293	-0.544418	-1.02093	-0.0679018	18.4245	-2.6609	0.0302069	0.318646	-3.62193	Gstm2	8	KO;WT
KO vs. WT	Q07456	294	-0.54436	-1.02102	-0.0676981	20.2999	-2.6598	0.0302569	0.318646	-3.62353	Ambp	11	KO;WT
KO vs. WT	Q9QUP5	295	-0.53916	-1.01147	-0.0668537	19.2411	-2.65869	0.0303079	0.318646	-3.62517	Hapln1	16	KO;WT
KO vs. WT	P00920	296	1.2714	0.157172	2.38563	21.4885	2.65755	0.0303599	0.318646	-3.62683	Ca2	25	KO;WT
KO vs. WT	Q8R5A3	297	2.7996	0.34248	5.25673	16.2649	2.65364	0.0305394	0.318646	-3.63255	Apbb1ip	2	KO;WT
KO vs. WT	P35278	298	1.76945	0.214863	3.32404	18.0525	2.65092	0.0306654	0.318646	-3.63655	Rab5c	5	KO;WT
KO vs. WT	O35451	299	-0.504378	-0.947553	-0.0612026	17.8936	-2.65066	0.0306775	0.318646	-3.63693	Atf6b	1	KO;WT
KO vs. WT	Q8K274	300	1.187	0.143512	2.23049	17.6919	2.64933	0.030739	0.318646	-3.63887	Fn3krp	9	KO;WT
KO vs. WT	Q8BPB5	301	-0.658461	-1.2376	-0.0793197	19.0181	-2.648	0.0308006	0.318646	-3.64081	Efemp1	7	KO;WT
KO vs. WT	Q60932;Q60932-2	302	1.59432	0.189728	2.9989	17.9669	2.64362	0.0310054	0.318646	-3.64724	Vdac1	2	KO;WT
KO vs. WT	O35658	303	1.27744	0.150441	2.40443	18.1689	2.63992	0.0311793	0.318646	-3.65267	C1qbp	1	KO;WT
KO vs. WT	P01902	304	-0.583448	-1.09837	-0.0685258	20.2406	-2.63896	0.0312241	0.318646	-3.65406	H2-K1	1	KO;WT
KO vs. WT	P09470	305	-0.397905	-0.749268	-0.0465427	20.066	-2.63753	0.0312919	0.318646	-3.65616	Ace	53	KO;WT
KO vs. WT	P14685	306	0.669588	0.0761597	1.26302	17.201	2.62792	0.0317496	0.318646	-3.67024	Psmd3	18	KO;WT
KO vs. WT	P21107-2	307	0.547366	0.062019	1.03271	19.2365	2.62663	0.0318118	0.318646	-3.67214	Tpm3	7	KO;WT
KO vs. WT	Q9WUP7;Q9WUP7-2	308	0.882583	0.0998017	1.66536	17.6766	2.62596	0.0318439	0.318646	-3.67311	Uchl5	6	KO;WT
KO vs. WT	Q8C6K9	309	-0.849106	-1.6027	-0.0955139	16.3034	-2.62421	0.0319282	0.318646	-3.67568	Col6a6	8	KO;WT
KO vs. WT	Q61176	310	-1.38021	-2.60625	-0.15417	16.6736	-2.62188	0.0320407	0.318646	-3.67909	Arg1	4	KO;WT
KO vs. WT	Q9WVJ3	311	-0.421014	-0.795164	-0.0468632	19.4839	-2.62073	0.0320965	0.318646	-3.68077	Cpq	23	KO;WT
KO vs. WT	Q70E20;Q70E20-2	312	-1.24717	-2.35657	-0.137772	17.0192	-2.61825	0.0322173	0.318646	-3.68441	Sned1	9	KO;WT
KO vs. WT	Q8BGK2	313	-2.66582	-5.03776	-0.29387	16.9349	-2.61757	0.0322504	0.318646	-3.68541	Adprhl1	1	KO;WT
KO vs. WT	P07141	314	-0.556742	-1.05217	-0.061315	19.2079	-2.61726	0.0322654	0.318646	-3.68586	Csf1	6	KO;WT
KO vs. WT	P62196	315	0.801332	0.0877938	1.51487	17.9624	2.61558	0.0323476	0.318646	-3.68832	Psmc5	17	KO;WT
KO vs. WT	Q9D2C2;Q9D2C2-2	316	1.51853	0.166048	2.87101	16.6948	2.61496	0.032378	0.318646	-3.68923	Saal1	2	KO;WT
KO vs. WT	Q9R061	317	0.969074	0.105375	1.83277	16.2824	2.61317	0.0324658	0.318646	-3.69186	Nubp2	1	KO;WT
KO vs. WT	Q9JKX6	318	0.4999	0.0541375	0.945663	18.6208	2.61188	0.0325294	0.318646	-3.69375	Nudt5	6	KO;WT
KO vs. WT	P01942;P06467	319	1.21042	0.129992	2.29085	27.1181	2.60924	0.0326595	0.318646	-3.69762	Hba;Hbz	2	KO;WT
KO vs. WT	P60670	320	1.21479	0.130389	2.29919	16.7887	2.60906	0.0326681	0.318646	-3.69787	Nploc4	3	KO;WT
KO vs. WT	P98064-2	321	-0.426058	-0.806532	-0.0455846	19.2549	-2.60806	0.0327178	0.318646	-3.69935	Masp1	14	KO;WT
KO vs. WT	Q60760;Q60760-2;Q60760-3	322	0.644152	0.068158	1.22015	17.1559	2.60462	0.0328887	0.318646	-3.70439	Grb10	3	KO;WT
KO vs. WT	Q9JKR6	323	-0.422066	-0.799479	-0.0446524	18.2389	-2.60457	0.032891	0.318646	-3.70446	Hyou1	23	KO;WT
KO vs. WT	P07758	324	-0.596944	-1.13095	-0.0629337	20.8271	-2.6035	0.0329444	0.318646	-3.70603	Serpina1a	8	KO;WT
KO vs. WT	Q61581	325	-0.44496	-0.843599	-0.0463213	17.8533	-2.59965	0.0331369	0.318646	-3.71167	Igfbp7	3	KO;WT
KO vs. WT	Q9D051	326	0.887896	0.0915001	1.68429	17.5231	2.59661	0.0332898	0.318646	-3.71613	Pdhb	3	KO;WT
KO vs. WT	Q3TMX7;Q3TMX7-2	327	-0.453031	-0.859474	-0.0465872	19.1594	-2.59598	0.0333216	0.318646	-3.71705	Qsox2	15	KO;WT
KO vs. WT	Q9QWK4	328	-0.482234	-0.914965	-0.0495026	19.3065	-2.59545	0.0333481	0.318646	-3.71782	Cd5l	5	KO;WT
KO vs. WT	Q9Z2Y8	329	-0.606618	-1.15108	-0.0621595	19.6164	-2.59492	0.033375	0.318646	-3.7186	Plpbp	3	KO;WT
KO vs. WT	Q8CFV9	330	1.96381	0.200839	3.72677	15.703	2.59434	0.033404	0.318646	-3.71944	Rfk	1	KO;WT
KO vs. WT	Q3UDR8	331	-0.382901	-0.726738	-0.0390633	21.4004	-2.59362	0.0334407	0.318646	-3.72051	Yipf3	1	KO;WT
KO vs. WT	P50580	332	0.821865	0.0832673	1.56046	18.5307	2.59159	0.0335437	0.318666	-3.72348	Pa2g4	18	KO;WT
KO vs. WT	O35206	333	-0.368259	-0.700337	-0.0361822	18.402	-2.58278	0.0339939	0.31923	-3.73638	Col15a1	16	KO;WT
KO vs. WT	Q3UUG6;Q3UUG6-2	334	2.03516	0.199906	3.87042	15.5323	2.58271	0.0339977	0.31923	-3.73649	Tbc1d24	3	KO;WT
KO vs. WT	P57776;P57776-3	335	0.902404	0.0884879	1.71632	17.9833	2.58223	0.0340225	0.31923	-3.7372	Eef1d	3	KO;WT
KO vs. WT	P55194	336	-2.97298	-5.65459	-0.291373	16.31	-2.58208	0.03403	0.31923	-3.73741	Sh3bp1	1	KO;WT
KO vs. WT	P56812	337	0.464542	0.045167	0.883916	18.6608	2.57986	0.0341449	0.31923	-3.74067	Pdcd5	8	KO;WT
KO vs. WT	P08905;P17897	338	-0.533896	-1.01612	-0.0516735	21.7979	-2.57859	0.0342105	0.31923	-3.74253	Lyz1;Lyz2	2	KO;WT
KO vs. WT	Q9JJK2	339	1.26188	0.119139	2.40461	16.576	2.57184	0.0345622	0.320137	-3.75242	Lancl2	4	KO;WT
KO vs. WT	O35608	340	-0.55068	-1.05054	-0.0508157	18.8475	-2.56579	0.0348807	0.320137	-3.76129	Angpt2	19	KO;WT
KO vs. WT	Q8BG32	341	0.768347	0.0707042	1.46599	18.532	2.56506	0.0349191	0.320137	-3.76235	Psmd11	26	KO;WT
KO vs. WT	Q9D8Y0	342	0.445131	0.040756	0.849505	17.9915	2.56376	0.0349881	0.320137	-3.76426	Efhd2	10	KO;WT
KO vs. WT	Q61781;Q6IFX2;Q9Z2K1	343	-2.46132	-4.69923	-0.223419	17.2476	-2.56153	0.0351061	0.320137	-3.76752	Krt14;Krt16;Krt42	2	KO;WT
KO vs. WT	Q5XPI3;Q5XPI3-2	344	1.29363	0.117042	2.47021	17.6976	2.5607	0.0351505	0.320137	-3.76874	Rnf123	3	KO;WT
KO vs. WT	Q02013	345	4.03816	0.365076	7.71125	16.1028	2.56051	0.0351609	0.320137	-3.76902	Aqp1	1	KO;WT
KO vs. WT	P00687;P00688	346	-0.356649	-0.681181	-0.0321171	20.8157	-2.55951	0.035214	0.320137	-3.77048	Amy1;Amy2a5	18	KO;WT
KO vs. WT	P05063	347	-0.834819	-1.5945	-0.0751381	17.9381	-2.55938	0.0352211	0.320137	-3.77068	Aldoc	13	KO;WT
KO vs. WT	P57776;P57776-2;P57776-3	348	0.629993	0.0555975	1.20439	18.5996	2.55445	0.0354851	0.321609	-3.77789	Eef1d	13	KO;WT
KO vs. WT	P0DP26;P0DP27;P0DP28	349	0.442698	0.0381131	0.847284	20.5031	2.54842	0.0358111	0.32314	-3.78673	Calm1;Calm2;Calm3	9	KO;WT
KO vs. WT	Q01853	350	0.636801	0.0546231	1.21898	19.294	2.54754	0.0358589	0.32314	-3.78802	Vcp	56	KO;WT
KO vs. WT	P50295	351	1.60829	0.136448	3.08014	16.7606	2.54493	0.0360011	0.323497	-3.79184	Nat2	2	KO;WT
KO vs. WT	O08992	352	1.25751	0.105127	2.4099	15.9838	2.54149	0.0361898	0.324269	-3.79689	Sdcbp	3	KO;WT
KO vs. WT	O09049	353	-0.767642	-1.473	-0.0622876	20.7259	-2.53469	0.0365649	0.326578	-3.80685	Reg3g	1	KO;WT
KO vs. WT	P34022	354	0.665223	0.0535877	1.27686	21.3932	2.53307	0.0366546	0.326578	-3.80921	Ranbp1	5	KO;WT
KO vs. WT	P00688	355	-0.41913	-0.805574	-0.0326854	18.839	-2.52601	0.0370497	0.327103	-3.81956	Amy2a5	19	KO;WT
KO vs. WT	Q9DBV4	356	-0.409693	-0.787522	-0.0318645	17.958	-2.52544	0.0370817	0.327103	-3.82039	Mxra8	11	KO;WT
KO vs. WT	Q61398	357	-0.515665	-0.991233	-0.0400975	19.6235	-2.52539	0.0370844	0.327103	-3.82046	Pcolce	14	KO;WT
KO vs. WT	Q9D1J3	358	-1.01144	-1.94561	-0.0772639	16.888	-2.52165	0.0372957	0.327103	-3.82594	Sarnp	4	KO;WT
KO vs. WT	Q61753	359	0.583977	0.0444186	1.12354	19.7085	2.52075	0.0373464	0.327103	-3.82726	Phgdh	9	KO;WT
KO vs. WT	P16045	360	0.519293	0.038199	1.00039	19.7445	2.51394	0.0377344	0.327103	-3.83723	Lgals1	10	KO;WT
KO vs. WT	Q91XY4	361	-2.44949	-4.72018	-0.178811	17.7803	-2.51242	0.0378217	0.327103	-3.83945	Pcdhga4	1	KO;WT
KO vs. WT	A2ASS6	362	-0.609233	-1.1742	-0.0442634	16.4658	-2.51149	0.0378753	0.327103	-3.84082	Ttn	17	KO;WT
KO vs. WT	Q91XA9	363	-1.37005	-2.64128	-0.0988309	16.6988	-2.51009	0.037956	0.327103	-3.84287	Chia	4	KO;WT
KO vs. WT	Q8R555	364	-1.61036	-3.10655	-0.114171	16.7119	-2.50674	0.0381494	0.327103	-3.84777	Crtac1	1	KO;WT
KO vs. WT	Q00612	365	0.828423	0.0583967	1.59845	18.3653	2.50565	0.038213	0.327103	-3.84938	G6pdx	18	KO;WT
KO vs. WT	P67778	366	2.48318	0.174478	4.79189	15.6942	2.50503	0.0382485	0.327103	-3.85027	Phb1	1	KO;WT
KO vs. WT	P52800	367	-0.957307	-1.84782	-0.066796	18.4567	-2.50372	0.0383251	0.327103	-3.8522	Efnb2	4	KO;WT
KO vs. WT	P33587	368	-0.589581	-1.13946	-0.0397044	19.2991	-2.49719	0.038707	0.327103	-3.86176	Proc	13	KO;WT
KO vs. WT	Q6PB93;Q6PB93-2	369	-0.478569	-0.925306	-0.0318327	17.3186	-2.49498	0.0388373	0.327103	-3.865	Galnt2	6	KO;WT
KO vs. WT	P61027	370	0.720819	0.0478178	1.39382	17.8713	2.4945	0.0388654	0.327103	-3.8657	Rab10	10	KO;WT
KO vs. WT	P07759;Q03734	371	-1.05736	-2.0454	-0.0693133	21.0895	-2.4924	0.0389893	0.327103	-3.86876	Serpina3k;Serpina3m	4	KO;WT
KO vs. WT	Q60676	372	0.501536	0.0327178	0.970354	17.8579	2.49156	0.0390396	0.327103	-3.87	Ppp5c	4	KO;WT
KO vs. WT	P60867	373	0.776649	0.0505297	1.50277	20.7205	2.49109	0.0390671	0.327103	-3.87068	Rps20	3	KO;WT
KO vs. WT	Q8CAE9;Q8CAE9-3	374	-0.412434	-0.798372	-0.026495	18.6168	-2.48891	0.039197	0.327103	-3.87388	Podxl2	1	KO;WT
KO vs. WT	E9Q7P9	375	-1.04665	-2.02665	-0.0666551	16.6396	-2.48743	0.0392852	0.327103	-3.87605	Cdhr2	6	KO;WT
KO vs. WT	P70663	376	-0.404116	-0.782717	-0.0255141	20.7309	-2.48597	0.0393723	0.327103	-3.87818	Sparcl1	35	KO;WT
KO vs. WT	Q9JLJ2;Q9JLJ2-2	377	1.01069	0.063809	1.95756	18.4512	2.48597	0.0393725	0.327103	-3.87818	Aldh9a1	11	KO;WT
KO vs. WT	P48024;Q9CXU9	378	0.407067	0.0252957	0.788839	19.6463	2.48334	0.0395303	0.327103	-3.88203	Eif1;Eif1b	3	KO;WT
KO vs. WT	Q7TPR4;Q9JI91	379	2.23601	0.138396	4.33362	15.3256	2.48268	0.0395696	0.327103	-3.88299	Actn1;Actn2	1	KO;WT
KO vs. WT	O70370	380	-0.426656	-0.827369	-0.025943	19.3661	-2.4798	0.0397431	0.327103	-3.8872	Ctss	6	KO;WT
KO vs. WT	Q9CXY6	381	-1.3403	-2.60058	-0.0800188	16.006	-2.4769	0.0399192	0.327103	-3.89146	Ilf2	5	KO;WT
KO vs. WT	P54731	382	1.39088	0.0827971	2.69897	17.1762	2.47644	0.039947	0.327103	-3.89213	Faf1	2	KO;WT
KO vs. WT	Q8R146;Q8R146-2	383	1.30655	0.0749096	2.53819	17.7056	2.47067	0.0402986	0.327103	-3.90057	Apeh	23	KO;WT
KO vs. WT	Q8QZY1	384	0.6198	0.0351809	1.20442	17.9655	2.46917	0.0403906	0.327103	-3.90276	Eif3l	13	KO;WT
KO vs. WT	P56399	385	0.468861	0.0264324	0.911289	19.2175	2.46816	0.0404526	0.327103	-3.90424	Usp5	34	KO;WT
KO vs. WT	P62880	386	1.00463	0.0565002	1.95276	17.6869	2.46781	0.0404745	0.327103	-3.90476	Gnb2	8	KO;WT
KO vs. WT	Q8CDN6	387	0.693914	0.03883	1.349	18.9668	2.46707	0.0405199	0.327103	-3.90583	Txnl1	11	KO;WT
KO vs. WT	Q9D358	388	0.951379	0.0532034	1.84955	19.6905	2.46698	0.0405256	0.327103	-3.90597	Acp1	1	KO;WT
KO vs. WT	Q8BMJ3	389	0.79419	0.04286	1.54552	18.4947	2.46188	0.0408411	0.327103	-3.91343	Eif1ax	4	KO;WT
KO vs. WT	P55065	390	-0.496758	-0.96699	-0.0265254	19.3208	-2.4604	0.0409332	0.327103	-3.9156	Pltp	28	KO;WT
KO vs. WT	Q9EQH2	391	-0.610344	-1.1882	-0.0324845	17.6373	-2.45995	0.0409613	0.327103	-3.91626	Erap1	12	KO;WT
KO vs. WT	Q61316;Q61699;Q61699-2	392	0.590339	0.0313429	1.14933	18.7875	2.45961	0.0409824	0.327103	-3.91675	Hspa4;Hsph1	2	KO;WT
KO vs. WT	Q8BZF8	393	-1.54589	-3.01145	-0.0803224	16.2152	-2.45666	0.0411662	0.327103	-3.92106	Pgm5	4	KO;WT
KO vs. WT	Q61468	394	-0.696809	-1.35742	-0.0361943	18.5756	-2.45662	0.0411688	0.327103	-3.92112	Msln	15	KO;WT
KO vs. WT	Q9JJH1	395	-1.53345	-2.98887	-0.0780156	18.6162	-2.45386	0.0413421	0.327103	-3.92516	Rnase4	2	KO;WT
KO vs. WT	Q99JF8;Q99JF8-2	396	-1.66995	-3.25793	-0.0819756	15.4658	-2.44925	0.0416332	0.327103	-3.9319	Psip1	1	KO;WT
KO vs. WT	Q8VDI7	397	1.44652	0.0689281	2.82411	17.0807	2.44555	0.041868	0.327103	-3.93731	Ubac1	4	KO;WT
KO vs. WT	Q9QWR8	398	-1.17746	-2.29897	-0.0559555	16.3016	-2.44522	0.0418891	0.327103	-3.93779	Naga	2	KO;WT
KO vs. WT	Q9WU78	399	0.426014	0.0196163	0.832412	18.3362	2.44144	0.0421309	0.327103	-3.94332	Pdcd6ip	26	KO;WT
KO vs. WT	Q3UI43	400	2.43167	0.111793	4.75154	15.6519	2.44125	0.0421427	0.327103	-3.94359	Babam1	1	KO;WT
KO vs. WT	O55022	401	-2.32063	-4.53587	-0.105389	16.0572	-2.43982	0.0422347	0.327103	-3.94569	Pgrmc1	1	KO;WT
KO vs. WT	P42567	402	0.464374	0.0200838	0.908664	18.3428	2.4343	0.0425909	0.327103	-3.95376	Eps15	7	KO;WT
KO vs. WT	P10518	403	1.41424	0.0611082	2.76738	19.2613	2.4342	0.0425975	0.327103	-3.95391	Alad	18	KO;WT
KO vs. WT	P62843	404	1.53994	0.0663909	3.01348	19.0635	2.43395	0.0426134	0.327103	-3.95426	Rps15	3	KO;WT
KO vs. WT	Q9R062	405	-1.63194	-3.19423	-0.0696519	15.2498	-2.43285	0.0426848	0.327103	-3.95587	Gyg1	3	KO;WT
KO vs. WT	Q9QX15	406	-0.41512	-0.812854	-0.0173853	17.1911	-2.43082	0.042817	0.327103	-3.95884	Clca3a1	23	KO;WT
KO vs. WT	Q9CWI3	407	-1.47024	-2.87894	-0.0615531	15.8416	-2.43079	0.0428193	0.327103	-3.95889	Bccip	1	KO;WT
KO vs. WT	Q9CR00	408	0.835155	0.0349631	1.63535	17.9698	2.43078	0.0428196	0.327103	-3.9589	Psmd9	7	KO;WT
KO vs. WT	P01806;P01807;P01808;P01810	409	-0.550994	-1.07899	-0.0230007	20.1289	-2.43048	0.0428395	0.327103	-3.95935		3	KO;WT
KO vs. WT	O88456	410	0.555085	0.022652	1.08752	17.7832	2.42811	0.0429944	0.327103	-3.96281	Capns1	8	KO;WT
KO vs. WT	Q14AT2	411	-0.628952	-1.2327	-0.0252002	19.5078	-2.42623	0.0431172	0.327103	-3.96555	Tex11	1	KO;WT
KO vs. WT	O89103	412	-0.451124	-0.884386	-0.0178625	19.8246	-2.42504	0.0431955	0.327103	-3.96729	Cd93	6	KO;WT
KO vs. WT	Q8BJW6	413	1.11009	0.0424422	2.17775	16.8086	2.4216	0.043422	0.327103	-3.97231	Eif2a	4	KO;WT
KO vs. WT	Q9QY36	414	1.38267	0.0527426	2.71259	15.3163	2.42138	0.0434365	0.327103	-3.97263	Naa10	2	KO;WT
KO vs. WT	P10605	415	-0.452864	-0.888595	-0.0171327	20.42	-2.4206	0.0434887	0.327103	-3.97379	Ctsb	21	KO;WT
KO vs. WT	Q8VBV7	416	0.594832	0.022217	1.16745	18.4666	2.41938	0.043569	0.327103	-3.97556	Cops8	3	KO;WT
KO vs. WT	O88851	417	-0.497155	-0.975939	-0.0183702	17.0578	-2.41838	0.0436356	0.327103	-3.97702	Rbbp9	4	KO;WT
KO vs. WT	Q61851;Q61851-2	418	-0.495219	-0.972228	-0.0182102	16.8794	-2.41793	0.0436654	0.327103	-3.97768	Fgfr3	3	KO;WT
KO vs. WT	Q38HM4;Q38HM4-2;Q9ERP3	419	-1.76731	-3.47027	-0.0643431	17.716	-2.41702	0.0437263	0.327103	-3.97901	Trim54;Trim63	1	KO;WT
KO vs. WT	P47809	420	0.540072	0.0193561	1.06079	17.6804	2.41559	0.0438211	0.327103	-3.98109	Map2k4	3	KO;WT
KO vs. WT	Q501J6;Q61656;Q62095;Q62167	421	0.576851	0.0203604	1.13334	18.316	2.41423	0.0439121	0.327103	-3.98308	Ddx17;Ddx3x;Ddx3y;Ddx5	2	KO;WT
KO vs. WT	Q9R0X2	422	-0.950222	-1.86711	-0.033335	17.6096	-2.41369	0.043948	0.327103	-3.98387	Adamdec1	4	KO;WT
KO vs. WT	Q06318	423	-1.79826	-3.53386	-0.0626707	17.4843	-2.41312	0.0439866	0.327103	-3.98471	Scgb1a1	5	KO;WT
KO vs. WT	Q61206	424	0.46519	0.0161057	0.914275	18.9538	2.41255	0.0440249	0.327103	-3.98554	Pafah1b2	8	KO;WT
KO vs. WT	Q9D7G0	425	0.909473	0.0311679	1.78778	17.8119	2.41167	0.0440838	0.327103	-3.98683	Prps1	6	KO;WT
KO vs. WT	P62827	426	0.651762	0.0213757	1.28215	20.3837	2.40799	0.0443311	0.327103	-3.99219	Ran	14	KO;WT
KO vs. WT	Q9CZX0;Q9CZX0-2	427	-1.086	-2.13652	-0.0354847	16.8775	-2.40769	0.0443516	0.327103	-3.99264	Elp3	2	KO;WT
KO vs. WT	P62334	428	0.620453	0.0201383	1.22077	18.6955	2.40715	0.0443882	0.327103	-3.99343	Psmc6	14	KO;WT
KO vs. WT	Q9CYZ2	429	0.429278	0.0134732	0.845082	17.6521	2.40449	0.0445685	0.327667	-3.99732	Tpd52l2	5	KO;WT
KO vs. WT	P16092-3;P16092-6	430	-0.499167	-0.983593	-0.0147421	18.8561	-2.3999	0.0448811	0.328899	-4.00402	Fgfr1	10	KO;WT
KO vs. WT	Q6ZPE2;Q6ZPE2-2	431	-4.08791	-8.05662	-0.119193	15.2824	-2.39897	0.0449447	0.328899	-4.00537	Sbf1	1	KO;WT
KO vs. WT	Q925F2	432	-0.576581	-1.13698	-0.016183	17.2037	-2.39628	0.0451293	0.328965	-4.0093	Esam	2	KO;WT
KO vs. WT	Q8CHP5;Q8CHP5-2	433	1.08352	0.0302004	2.13683	15.947	2.3958	0.0451622	0.328965	-4.01	Pym1	3	KO;WT
KO vs. WT	Q91VK1;Q9CQC6	434	-0.620311	-1.22448	-0.0161439	19.5112	-2.39125	0.0454759	0.330486	-4.01663	Bzw1;Bzw2	1	KO;WT
KO vs. WT	Q8K2Q7	435	-2.28829	-4.52073	-0.0558388	17.0863	-2.38727	0.0457523	0.33123	-4.02244	Brox	3	KO;WT
KO vs. WT	P62889	436	0.589581	0.0142628	1.1649	19.1563	2.38676	0.0457883	0.33123	-4.02319	Rpl30	4	KO;WT
KO vs. WT	P08030	437	0.645554	0.0128757	1.27823	19.5076	2.37642	0.0465153	0.334345	-4.03828	Aprt	5	KO;WT
KO vs. WT	P20060	438	-0.458024	-0.907116	-0.00893232	18.5361	-2.37534	0.0465915	0.334345	-4.03985	Hexb	11	KO;WT
KO vs. WT	P10639	439	0.408828	0.00784054	0.809815	21.4393	2.37456	0.0466472	0.334345	-4.04099	Txn	4	KO;WT
KO vs. WT	Q61646	440	-0.417708	-0.827521	-0.00789553	24.1499	-2.37389	0.0466947	0.334345	-4.04196	Hp	30	KO;WT
KO vs. WT	Q9CR41	441	0.587987	0.010457	1.16552	16.3558	2.37119	0.0468873	0.334345	-4.0459	Hypk	4	KO;WT
KO vs. WT	Q8R5C5	442	-0.938764	-1.86231	-0.0152221	17.729	-2.36741	0.0471584	0.334345	-4.05142	Actr1b	3	KO;WT
KO vs. WT	Q9CYK2;Q9CYK2-2	443	-0.615467	-1.22113	-0.00980653	16.4883	-2.36673	0.047207	0.334345	-4.05241	Qpct	6	KO;WT
KO vs. WT	Q99JY9	444	0.348077	0.00522892	0.690925	17.7225	2.36454	0.0473648	0.334345	-4.0556	Actr3	16	KO;WT
KO vs. WT	Q9WTM5	445	0.740636	0.0110519	1.47022	17.9894	2.3643	0.0473822	0.334345	-4.05595	Ruvbl2	7	KO;WT
KO vs. WT	P84096	446	1.8547	0.0255596	3.68384	16.7459	2.36156	0.0475801	0.334345	-4.05994	Rhog	3	KO;WT
KO vs. WT	Q9D0J4	447	0.604485	0.00816979	1.2008	17.833	2.36093	0.0476263	0.334345	-4.06086	Arl2	3	KO;WT
KO vs. WT	Q9CR16	448	0.611676	0.00722481	1.21613	18.7682	2.35686	0.0479226	0.334345	-4.0668	Ppid	16	KO;WT
KO vs. WT	Q80Z71	449	-0.651902	-1.29615	-0.00765017	16.412	-2.35668	0.0479359	0.334345	-4.06706	Tnn	7	KO;WT
KO vs. WT	P02535;P02535-2;P02535-3;Q61414;Q61781;Q9Z2K1	450	1.89394	0.0207206	3.76715	21.9414	2.35478	0.0480745	0.334345	-4.06982	Krt10;Krt14;Krt15;Krt16	3	KO;WT
KO vs. WT	Q8R050;Q8R050-2	451	0.518642	0.00552395	1.03176	17.4543	2.35409	0.048125	0.334345	-4.07083	Gspt1	13	KO;WT
KO vs. WT	Q8BT60	452	-1.75742	-3.50003	-0.0148141	15.7557	-2.34882	0.0485134	0.334345	-4.07851	Cpne3	2	KO;WT
KO vs. WT	Q8BKC5	453	0.691547	0.00569919	1.37739	18.6407	2.34837	0.0485464	0.334345	-4.07916	Ipo5	30	KO;WT
KO vs. WT	O09159	454	-0.413226	-0.823172	-0.00327978	19.0414	-2.34765	0.0485997	0.334345	-4.08021	Man2b1	46	KO;WT
KO vs. WT	Q8VCC9	455	-1.13095	-2.25311	-0.00878393	18.4249	-2.34725	0.0486295	0.334345	-4.0808	Spon1	6	KO;WT
KO vs. WT	Q61362;Q61362-2;Q61362-3	456	-0.921209	-1.83537	-0.00705232	19.1678	-2.34699	0.0486491	0.334345	-4.08118	Chi3l1	14	KO;WT
KO vs. WT	Q80T21	457	-0.447894	-0.893059	-0.00272983	17.7032	-2.3433	0.0489231	0.334345	-4.08655	Adamtsl4	6	KO;WT
KO vs. WT	Q9WVL7	458	-1.04437	-2.08354	-0.00519715	17.3458	-2.34067	0.04912	0.334345	-4.09038	Cxcl15	1	KO;WT
KO vs. WT	Q91Z31;Q91Z31-2	459	1.34013	0.00582461	2.67444	17.1923	2.33919	0.049231	0.334345	-4.09254	Ptbp2	1	KO;WT
KO vs. WT	P23492	460	0.945178	0.00323352	1.88712	19.049	2.33701	0.0493943	0.334345	-4.0957	Pnp	17	KO;WT
KO vs. WT	Q07079	461	-0.383039	-0.764777	-0.00130179	17.43	-2.33696	0.0493982	0.334345	-4.09578	Igfbp5	6	KO;WT
KO vs. WT	P23953;Q64176;Q8VCC2;Q8VCT4	462	-0.393375	-0.785438	-0.00131277	23.3304	-2.33682	0.0494091	0.334345	-4.09599	Ces1;Ces1c;Ces1d;Ces1e	1	KO;WT
KO vs. WT	Q9WV54	463	-0.655158	-1.30823	-0.00208512	17.8724	-2.33646	0.0494364	0.334345	-4.09652	Asah1	7	KO;WT
KO vs. WT	Q9JJV2	464	-0.975968	-1.9492	-0.00273431	18.2696	-2.33556	0.0495037	0.334345	-4.09782	Pfn2	4	KO;WT
KO vs. WT	P97930	465	0.735051	0.00198496	1.46812	18.4008	2.33533	0.0495216	0.334345	-4.09816	Dtymk	1	KO;WT
KO vs. WT	P11859	466	-0.327187	-0.653907	-0.000467318	21.8142	-2.33235	0.0497467	0.334345	-4.10249	Agt	28	KO;WT
KO vs. WT	Q04592;Q04592-2	467	-0.634565	-1.26841	-0.000725109	16.8169	-2.33168	0.0497973	0.334345	-4.10346	Pcsk5	6	KO;WT
KO vs. WT	Q8C7K6	468	-0.35942	-0.718774	-6.46715e-05	19.5409	-2.32944	0.0499681	0.334345	-4.10673	Pcyox1l	1	KO;WT
KO vs. WT	Q08761	469	-0.371888	-0.74418	0.000404605	19.4302	-2.32649	0.0501933	0.334345	-4.11102	Pros1	17	KO;WT
KO vs. WT	P32848	470	-0.570945	-1.14286	0.000970302	18.9068	-2.32507	0.0503021	0.334345	-4.11309	Pvalb	11	KO;WT
KO vs. WT	Q91X79	471	-0.885572	-1.77341	0.00226654	17.8198	-2.32307	0.0504553	0.334345	-4.11599	Cela1	3	KO;WT
KO vs. WT	P22907;P22907-2	472	1.56951	-0.00407063	3.14309	19.4865	2.32299	0.0504614	0.334345	-4.11611	Hmbs	15	KO;WT
KO vs. WT	Q99MS7	473	0.599136	-0.00161669	1.19989	17.1763	2.32275	0.0504801	0.334345	-4.11646	Ehbp1l1	5	KO;WT
KO vs. WT	P63054	474	-2.2201	-4.44636	0.00615265	17.1007	-2.32258	0.0504931	0.334345	-4.11671	Pcp4	1	KO;WT
KO vs. WT	Q9D7Z6	475	-0.837991	-1.67834	0.00235907	16.8239	-2.32248	0.0505009	0.334345	-4.11685	Clca1	8	KO;WT
KO vs. WT	P31428	476	-0.740625	-1.48336	0.00210582	17.1701	-2.32242	0.0505059	0.334345	-4.11695	Dpep1	3	KO;WT
KO vs. WT	P29621	477	-0.776095	-1.55465	0.00246456	16.8582	-2.32165	0.0505652	0.334345	-4.11807	Serpina3c	10	KO;WT
KO vs. WT	Q8BHP7	478	-1.3148	-2.63629	0.00668899	17.7042	-2.31723	0.0509069	0.334774	-4.12449	Olfml2a	7	KO;WT
KO vs. WT	P59383	479	-0.51018	-1.02339	0.00302747	18.639	-2.31528	0.0510585	0.334774	-4.12733	Lrrn4	4	KO;WT
KO vs. WT	Q9WVA3	480	-2.04441	-4.1011	0.0122795	16.2597	-2.31511	0.0510714	0.334774	-4.12757	Bub3	2	KO;WT
KO vs. WT	Q6VN19	481	2.61921	-0.0172275	5.25564	15.9929	2.3138	0.0511738	0.334774	-4.12948	Ranbp10	1	KO;WT
KO vs. WT	Q60902;Q60902-2;Q60902-3;Q60902-4	482	0.966382	-0.00698031	1.93974	16.2187	2.31232	0.0512897	0.334774	-4.13164	Eps15l1	6	KO;WT
KO vs. WT	Q6PER3	483	-2.1307	-4.27757	0.0161647	16.0764	-2.31148	0.051355	0.334774	-4.13285	Mapre3	2	KO;WT
KO vs. WT	O35295	484	-1.74797	-3.5096	0.0136612	16.4101	-2.31096	0.0513961	0.334774	-4.13361	Purb	2	KO;WT
KO vs. WT	P21614	485	-0.36123	-0.726536	0.00407598	22.5569	-2.30303	0.052021	0.334774	-4.14513	Gc	23	KO;WT
KO vs. WT	Q8BWY3	486	0.613785	-0.00693764	1.23451	17.9334	2.30299	0.0520245	0.334774	-4.1452	Etf1	9	KO;WT
KO vs. WT	O08842;O08842-3	487	-0.572912	-1.15304	0.00721983	17.7678	-2.30003	0.0522594	0.334774	-4.14949	Gfra2	1	KO;WT
KO vs. WT	P00375	488	0.995271	-0.0133193	2.00386	18.7136	2.29826	0.0524008	0.334774	-4.15207	Dhfr	2	KO;WT
KO vs. WT	P61967	489	0.511215	-0.00749443	1.02993	17.4534	2.29537	0.0526326	0.334774	-4.15627	Ap1s1	2	KO;WT
KO vs. WT	Q9QYB5;Q9QYB5-2	490	2.65853	-0.0403394	5.35739	17.0798	2.29421	0.0527259	0.334774	-4.15796	Add3	1	KO;WT
KO vs. WT	P06801	491	-0.469184	-0.945498	0.00713112	18.3913	-2.29415	0.0527305	0.334774	-4.15804	Me1	18	KO;WT
KO vs. WT	Q8R349	492	-3.18474	-6.41964	0.0501587	15.522	-2.29291	0.0528306	0.334774	-4.15985	Cdc16	1	KO;WT
KO vs. WT	O08692	493	0.673048	-0.0111252	1.35722	18.54	2.29115	0.0529725	0.334774	-4.1624	Ngp	4	KO;WT
KO vs. WT	Q9DCH4	494	0.810818	-0.0134874	1.63512	18.0189	2.29091	0.0529916	0.334774	-4.16274	Eif3f	7	KO;WT
KO vs. WT	Q8BY71	495	1.31245	-0.0237666	2.64866	16.5768	2.28759	0.0532604	0.334774	-4.16756	Hat1	1	KO;WT
KO vs. WT	Q9CVB6	496	-0.447341	-0.902848	0.00816592	18.1186	-2.28727	0.053287	0.334774	-4.16804	Arpc2	17	KO;WT
KO vs. WT	V9GXG1	497	3.22918	-0.0591031	6.51746	15.3724	2.28716	0.0532959	0.334774	-4.16819	Slfn14	2	KO;WT
KO vs. WT	O70311	498	-0.556005	-1.12295	0.010941	16.9656	-2.28407	0.0535472	0.334774	-4.17267	Nmt2	1	KO;WT
KO vs. WT	P60843	499	0.677623	-0.0136629	1.36891	18.9591	2.28299	0.0536359	0.334774	-4.17425	Eif4a1	14	KO;WT
KO vs. WT	O09110;O09110-2;P70236	500	0.671173	-0.0139766	1.35632	16.1988	2.28151	0.053757	0.334774	-4.17639	Map2k3;Map2k6	2	KO;WT
KO vs. WT	O88428	501	-0.475112	-0.960222	0.00999788	17.5308	-2.28102	0.0537972	0.334774	-4.17711	Papss2	6	KO;WT
KO vs. WT	P48299	502	-0.538062	-1.08762	0.011493	17.3495	-2.28031	0.0538553	0.334774	-4.17813	Edn3	1	KO;WT
KO vs. WT	P38647	503	2.22724	-0.0491056	4.50358	15.4063	2.27878	0.0539815	0.334774	-4.18036	Hspa9	5	KO;WT
KO vs. WT	P63005	504	0.561265	-0.0134383	1.13597	18.5444	2.27456	0.0543299	0.334774	-4.18648	Pafah1b1	10	KO;WT
KO vs. WT	O70251	505	0.53609	-0.0128779	1.08506	19.3101	2.27438	0.0543444	0.334774	-4.18673	Eef1b	12	KO;WT
KO vs. WT	Q64669	506	1.41124	-0.0353429	2.85783	15.6824	2.27212	0.0545327	0.334774	-4.19002	Nqo1	2	KO;WT
KO vs. WT	Q9D020-1	507	0.980491	-0.0254969	1.98648	18.3168	2.26999	0.0547099	0.334774	-4.19311	Nt5c3a	18	KO;WT
KO vs. WT	Q8BHN3-2	508	-0.368918	-0.747459	0.00962289	18.3077	-2.26981	0.0547246	0.334774	-4.19336	Ganab	24	KO;WT
KO vs. WT	P14869	509	0.59103	-0.0158675	1.19793	16.9388	2.26813	0.0548656	0.334774	-4.19581	Rplp0	15	KO;WT
KO vs. WT	Q8C5W3;Q8C5W3-2	510	1.51712	-0.0415831	3.07583	16.6294	2.26689	0.0549695	0.334774	-4.19761	Tbcel	7	KO;WT
KO vs. WT	Q9CZ44;Q9CZ44-3	511	0.430062	-0.0120307	0.872155	18.1762	2.26564	0.0550741	0.334774	-4.19942	Nsfl1c	18	KO;WT
KO vs. WT	Q91WG4	512	-1.18371	-2.40198	0.0345514	16.2034	-2.26297	0.0552992	0.334774	-4.20329	Elp2	4	KO;WT
KO vs. WT	P97765	513	1.71986	-0.0505876	3.49031	15.251	2.26247	0.0553409	0.334774	-4.20401	Wbp2	2	KO;WT
KO vs. WT	Q8JZQ9	514	0.658022	-0.0195446	1.33559	18.0363	2.26184	0.0553944	0.334774	-4.20493	Eif3b	14	KO;WT
KO vs. WT	Q7TMJ8;Q7TMJ8-2	515	-0.46691	-0.947836	0.0140165	18.8217	-2.26114	0.0554533	0.334774	-4.20594	Pik3ip1	1	KO;WT
KO vs. WT	O35701	516	-2.41851	-4.91168	0.074655	16.4844	-2.25928	0.055611	0.334774	-4.20864	Matn3	3	KO;WT
KO vs. WT	P48759	517	-0.432122	-0.877624	0.0133802	18.1505	-2.25907	0.0556288	0.334774	-4.20894	Ptx3	7	KO;WT
KO vs. WT	P01636	518	-0.864793	-1.75654	0.0269553	20.5488	-2.25862	0.055667	0.334774	-4.20959		3	KO;WT
KO vs. WT	Q9Z0G0	519	-1.78392	-3.6245	0.0566557	15.7334	-2.25733	0.0557767	0.334774	-4.21146	Gipc1	2	KO;WT
KO vs. WT	Q9WUU7	520	-0.405074	-0.823037	0.0128884	20.2407	-2.2572	0.0557876	0.334774	-4.21165	Ctsz	8	KO;WT
KO vs. WT	P97377;P97377-2;Q80YP0;Q80YP0-2	521	0.489576	-0.0158373	0.99499	18.3088	2.25604	0.0558866	0.334774	-4.21333	Cdk2;Cdk3	1	KO;WT
KO vs. WT	Q6ZWU9	522	1.25077	-0.0404997	2.54205	18.5783	2.25597	0.0558923	0.334774	-4.21343	Rps27	2	KO;WT
KO vs. WT	P70168	523	0.636597	-0.0207889	1.29398	18.5091	2.25537	0.0559438	0.334774	-4.2143	Kpnb1	30	KO;WT
KO vs. WT	P51437	524	-1.01765	-2.06987	0.034563	19.3425	-2.25252	0.0561877	0.334774	-4.21844	Camp	2	KO;WT
KO vs. WT	Q9WV91	525	-0.48041	-0.97738	0.0165599	16.6466	-2.25141	0.0562824	0.334774	-4.22003	Ptgfrn	2	KO;WT
KO vs. WT	O88653	526	0.634471	-0.0221143	1.29106	19.4155	2.25058	0.0563542	0.334774	-4.22125	Lamtor3	1	KO;WT
KO vs. WT	Q9Z1B5	527	1.4083	-0.0494561	2.86606	16.9024	2.25	0.0564034	0.334774	-4.22207	Mad2l1	1	KO;WT
KO vs. WT	Q3TMH2	528	0.790299	-0.0277641	1.60836	18.7279	2.24998	0.0564059	0.334774	-4.22212	Scrn3	2	KO;WT
KO vs. WT	P46471	529	0.549865	-0.0196298	1.11936	18.4582	2.24874	0.0565122	0.334774	-4.2239	Psmc2	22	KO;WT
KO vs. WT	Q62465	530	-0.456423	-0.92941	0.0165642	18.3696	-2.24746	0.0566231	0.334774	-4.22576	Vat1	9	KO;WT
KO vs. WT	Q922Y1	531	0.489957	-0.0177919	0.997706	17.4486	2.24741	0.0566271	0.334774	-4.22583	Ubxn1	3	KO;WT
KO vs. WT	O35188	532	-0.462139	-0.941477	0.0171995	16.8651	-2.24545	0.0567966	0.334774	-4.22867	Cx3cl1	2	KO;WT
KO vs. WT	B0V2N1;B0V2N1-2	533	-0.525918	-1.07222	0.0203848	18.1733	-2.24211	0.0570863	0.334774	-4.2335	Ptprs	15	KO;WT
KO vs. WT	Q8VE43	534	-1.5966	-3.25509	0.061897	17.1068	-2.2421	0.0570878	0.334774	-4.23352	Metrnl	2	KO;WT
KO vs. WT	P12804	535	-0.487883	-0.995012	0.0192453	17.8324	-2.24063	0.0572154	0.334774	-4.23564	Fgl2	8	KO;WT
KO vs. WT	Q9DCG9	536	0.520113	-0.0211222	1.06135	18.0789	2.23813	0.0574346	0.334774	-4.23927	Trmt112	3	KO;WT
KO vs. WT	Q80TF3	537	-0.920707	-1.87898	0.0375673	15.4012	-2.23771	0.0574707	0.334774	-4.23987	Pcdh19	2	KO;WT
KO vs. WT	P42932	538	0.638524	-0.026564	1.30361	18.7411	2.236	0.0576215	0.334774	-4.24235	Cct8	37	KO;WT
KO vs. WT	Q9D6F9	539	-1.02244	-2.08746	0.042582	17.102	-2.2359	0.05763	0.334774	-4.24249	Tubb4a	3	KO;WT
KO vs. WT	Q60960	540	0.603392	-0.0253503	1.23213	18.4466	2.23512	0.057699	0.334774	-4.24363	Kpna1	3	KO;WT
KO vs. WT	Q6PIP5	541	0.590941	-0.02531	1.20719	17.6098	2.23336	0.0578534	0.334774	-4.24616	Nudcd1	4	KO;WT
KO vs. WT	Q80SZ7	542	1.40878	-0.0610892	2.87865	17.5433	2.23222	0.0579542	0.334774	-4.24781	Gng5	1	KO;WT
KO vs. WT	P27612	543	0.698441	-0.0304818	1.42736	16.4088	2.23163	0.058007	0.334774	-4.24868	Plaa	9	KO;WT
KO vs. WT	P70697	544	1.36054	-0.060278	2.78135	19.3591	2.23021	0.0581323	0.334774	-4.25072	Urod	9	KO;WT
KO vs. WT	A2AN08;A2AN08-3;A2AN08-5	545	1.1745	-0.0521852	2.4012	15.4602	2.22994	0.0581564	0.334774	-4.25111	Ubr4	6	KO;WT
KO vs. WT	Q6F3F9	546	-1.49286	-3.05353	0.0678014	16.7679	-2.22784	0.0583431	0.334774	-4.25415	Adgrg6	9	KO;WT
KO vs. WT	B2RQC6	547	0.550797	-0.0252283	1.12682	17.1633	2.22701	0.0584164	0.334774	-4.25534	Cad	19	KO;WT
KO vs. WT	P05977;P09541	548	0.557573	-0.0264839	1.14163	19.3274	2.22341	0.0587384	0.334774	-4.26056	Myl1;Myl4	2	KO;WT
KO vs. WT	Q00724	549	-0.312512	-0.640456	0.015432	22.0553	-2.21942	0.0590968	0.334774	-4.26632	Rbp4	12	KO;WT
KO vs. WT	O35684	550	-2.29179	-4.69745	0.11387	16.9177	-2.21878	0.059155	0.334774	-4.26725	Serpini1	3	KO;WT
KO vs. WT	P23953	551	-0.510412	-1.04644	0.0256129	21.1491	-2.21773	0.0592495	0.334774	-4.26876	Ces1c	32	KO;WT
KO vs. WT	Q922B1	552	-1.29356	-2.65216	0.0650379	17.5916	-2.21753	0.059268	0.334774	-4.26906	Macrod1	2	KO;WT
KO vs. WT	P15864	553	-3.93285	-8.06354	0.197828	17.2654	-2.21748	0.0592725	0.334774	-4.26913	H1-2	1	KO;WT
KO vs. WT	O88668	554	-0.830921	-1.70396	0.0421205	16.5945	-2.21665	0.0593469	0.334774	-4.27032	Creg1	3	KO;WT
KO vs. WT	D3YXG0;D3YXG0-2	555	-0.365726	-0.750375	0.0189238	17.5181	-2.21444	0.0595479	0.334774	-4.27352	Hmcn1	34	KO;WT
KO vs. WT	Q80Y55	556	1.72622	-0.08932	3.54176	15.475	2.21444	0.0595479	0.334774	-4.27352	Bsdc1	2	KO;WT
KO vs. WT	Q9CQJ6	557	0.528491	-0.0273873	1.08437	17.698	2.21427	0.059563	0.334774	-4.27376	Denr	1	KO;WT
KO vs. WT	P07759;P29621;Q03734;Q5I2A0;Q80X76;Q91WP6	558	-0.935716	-1.91995	0.0485203	22.3295	-2.2142	0.0595691	0.334774	-4.27386	Serpina3c;Serpina3f;Serpina3g;Serpina3k;Serpina3m;Serpina3n	4	KO;WT
KO vs. WT	P47753;P47754	559	0.451659	-0.0235288	0.926847	18.1567	2.2137	0.0596151	0.334774	-4.27459	Capza1;Capza2	3	KO;WT
KO vs. WT	O35226-2	560	0.533749	-0.0278752	1.09537	17.8888	2.21342	0.0596402	0.334774	-4.27499	Psmd4	9	KO;WT
KO vs. WT	P27659	561	0.664453	-0.0365725	1.36548	18.0184	2.20751	0.0601801	0.334774	-4.28352	Rpl3	18	KO;WT
KO vs. WT	P04247	562	-0.593894	-1.22113	0.033341	17.2431	-2.20522	0.0603911	0.334774	-4.28683	Mb	8	KO;WT
KO vs. WT	Q8BSL7	563	0.415931	-0.0233933	0.855256	18.9862	2.205	0.060411	0.334774	-4.28715	Arf2	5	KO;WT
KO vs. WT	P61211	564	2.10449	-0.118976	4.32795	16.9167	2.2044	0.0604671	0.334774	-4.28802	Arl1	1	KO;WT
KO vs. WT	Q8K2P6	565	1.81945	-0.102942	3.74184	15.4265	2.2043	0.0604756	0.334774	-4.28816	Rfesd	1	KO;WT
KO vs. WT	Q61655	566	0.540569	-0.0310078	1.11215	17.1735	2.20267	0.0606263	0.334774	-4.29051	Ddx19a	7	KO;WT
KO vs. WT	P97429	567	-2.38676	-4.91265	0.139127	18.1898	-2.20074	0.0608054	0.334774	-4.2933	Anxa4	1	KO;WT
KO vs. WT	Q91WN1	568	0.801214	-0.0472474	1.64967	16.8728	2.19933	0.0609364	0.334774	-4.29534	Dnajc9	1	KO;WT
KO vs. WT	Q9EQG9;Q9EQG9-2	569	-1.40346	-2.89068	0.0837552	16.0073	-2.19786	0.0610731	0.334774	-4.29746	Cert1	2	KO;WT
KO vs. WT	Q9CXW4	570	0.785721	-0.0472941	1.61874	18.3579	2.19679	0.0611725	0.334774	-4.299	Rpl11	6	KO;WT
KO vs. WT	Q9JKB1	571	0.487072	-0.029333	1.00348	18.1624	2.19673	0.0611785	0.334774	-4.29909	Uchl3	11	KO;WT
KO vs. WT	P07607	572	0.785302	-0.0475815	1.61819	17.8133	2.19597	0.0612495	0.334774	-4.30019	Tyms	2	KO;WT
KO vs. WT	P47880	573	-0.340481	-0.701606	0.0206434	18.7877	-2.19588	0.0612572	0.334774	-4.3003	Igfbp6	3	KO;WT
KO vs. WT	Q80VP1;Q80VP1-2	574	2.7299	-0.170499	5.63029	15.3675	2.19211	0.0616108	0.334774	-4.30575	Epn1	1	KO;WT
KO vs. WT	Q8CJ96	575	-0.752261	-1.55197	0.0474472	19.9494	-2.19084	0.0617304	0.334774	-4.30758	Rassf8	1	KO;WT
KO vs. WT	A6H6E2;A6H6E2-2	576	-0.350993	-0.724371	0.0223848	19.8427	-2.18939	0.0618668	0.334774	-4.30967	Mmrn2	3	KO;WT
KO vs. WT	P02088	577	1.11332	-0.0717325	2.29837	23.5611	2.18804	0.0619942	0.334774	-4.31161	Hbb-b1	26	KO;WT
KO vs. WT	Q9D8W5	578	0.71105	-0.0459422	1.46804	18.3211	2.18767	0.0620293	0.334774	-4.31215	Psmd12	13	KO;WT
KO vs. WT	Q60973	579	0.525615	-0.0341188	1.08535	17.6836	2.18705	0.0620877	0.334774	-4.31304	Rbbp7	10	KO;WT
KO vs. WT	O35643;Q9DBG3;Q9DBG3-2	580	0.688667	-0.0449458	1.42228	16.3018	2.18633	0.0621563	0.334774	-4.31408	Ap1b1;Ap2b1	5	KO;WT
KO vs. WT	Q9CZ52;Q9CZ52-2	581	-1.60017	-3.30499	0.104639	17.3204	-2.18607	0.0621811	0.334774	-4.31446	Antxr1	3	KO;WT
KO vs. WT	Q8R001;Q8R001-2	582	-0.967091	-1.99757	0.0633912	16.2693	-2.18575	0.0622115	0.334774	-4.31492	Mapre2	2	KO;WT
KO vs. WT	O35593	583	0.65137	-0.0432756	1.34602	17.7116	2.18392	0.0623847	0.334774	-4.31755	Psmd14	8	KO;WT
KO vs. WT	Q8BHL4	584	-2.93047	-6.05888	0.197945	16.2047	-2.18166	0.0626009	0.334774	-4.32082	Gprc5a	1	KO;WT
KO vs. WT	Q99J36	585	-0.939767	-1.94301	0.0634802	15.971	-2.18165	0.0626013	0.334774	-4.32082	Thumpd1	3	KO;WT
KO vs. WT	P70362	586	0.500114	-0.0338823	1.03411	17.6049	2.18124	0.0626403	0.334774	-4.32141	Ufd1	2	KO;WT
KO vs. WT	P16858	587	0.396555	-0.0269004	0.820009	22.6906	2.18107	0.0626572	0.334774	-4.32166	Gapdh	30	KO;WT
KO vs. WT	Q8VCT3	588	-0.344285	-0.712311	0.0237405	17.7075	-2.17878	0.062876	0.334774	-4.32496	Rnpep	14	KO;WT
KO vs. WT	Q8BK64	589	0.504157	-0.0353372	1.04365	18.6174	2.17647	0.0630981	0.334774	-4.32829	Ahsa1	15	KO;WT
KO vs. WT	A2ABU4	590	-0.963832	-1.99541	0.067751	16.1735	-2.17606	0.0631376	0.334774	-4.32888	Myom3	2	KO;WT
KO vs. WT	Q61865	591	-0.366923	-0.759646	0.0257989	18.7348	-2.17602	0.0631412	0.334774	-4.32893	Mia	3	KO;WT
KO vs. WT	P23506;P23506-2	592	0.727352	-0.0515327	1.50624	18.2776	2.17493	0.0632465	0.334774	-4.33051	Pcmt1	10	KO;WT
KO vs. WT	P07758;P22599;Q00896;Q00897	593	-0.373266	-0.773006	0.0264736	23.5205	-2.17478	0.0632611	0.334774	-4.33072	Serpina1a;Serpina1b;Serpina1c;Serpina1d	6	KO;WT
KO vs. WT	Q9Z2L6	594	-0.435157	-0.90142	0.0311056	19.3679	-2.17364	0.0633703	0.334774	-4.33235	Minpp1	10	KO;WT
KO vs. WT	Q00560	595	-0.49224	-1.02032	0.0358358	18.4784	-2.17097	0.0636293	0.334774	-4.3362	Il6st	12	KO;WT
KO vs. WT	Q7TNP2	596	1.33514	-0.0972907	2.76757	15.7102	2.17083	0.0636427	0.334774	-4.3364	Ppp2r1b	3	KO;WT
KO vs. WT	P10649	597	-0.442733	-0.917866	0.0323996	18.5978	-2.1702	0.0637038	0.334774	-4.33731	Gstm1	14	KO;WT
KO vs. WT	Q9D1R9	598	0.698008	-0.0511928	1.44721	19.2232	2.16988	0.0637353	0.334774	-4.33777	Rpl34	3	KO;WT
KO vs. WT	P39054;P39054-2	599	0.827941	-0.0611879	1.71707	17.9024	2.16874	0.0638459	0.334774	-4.33941	Dnm2	5	KO;WT
KO vs. WT	Q9D1G1	600	0.490435	-0.0364869	1.01736	17.4243	2.16775	0.0639429	0.334774	-4.34084	Rab1b	3	KO;WT
KO vs. WT	P24452	601	-0.545738	-1.13213	0.0406498	17.0821	-2.16757	0.0639604	0.334774	-4.3411	Capg	5	KO;WT
KO vs. WT	P07147	602	-3.24289	-6.72741	0.241617	15.0492	-2.16752	0.0639644	0.334774	-4.34116	Tyrp1	1	KO;WT
KO vs. WT	Q8BZW8	603	0.629708	-0.0471306	1.30655	16.3441	2.16684	0.0640311	0.334774	-4.34214	Nhlrc2	6	KO;WT
KO vs. WT	Q61207	604	-0.512457	-1.06376	0.0388441	19.6859	-2.16492	0.0642191	0.334774	-4.34491	Psap	14	KO;WT
KO vs. WT	P17897	605	-1.14267	-2.37283	0.0874948	20.4049	-2.16337	0.064371	0.334774	-4.34714	Lyz1	1	KO;WT
KO vs. WT	Q80X90	606	-0.508222	-1.0554	0.0389584	17.1399	-2.1632	0.0643879	0.334774	-4.34738	Flnb	10	KO;WT
KO vs. WT	P98083;P98083-2;P98083-3;Q8BMC3	607	-2.40425	-4.99329	0.184796	18.2267	-2.16278	0.0644286	0.334774	-4.34798	Shc1;Shc2	1	KO;WT
KO vs. WT	P09803	608	-0.361515	-0.75147	0.0284395	18.2105	-2.15916	0.0647851	0.335549	-4.35319	Cdh1	24	KO;WT
KO vs. WT	O09114;O09114-2	609	-0.462914	-0.962256	0.0364287	20.0614	-2.15911	0.0647904	0.335549	-4.35326	Ptgds	7	KO;WT
KO vs. WT	Q9D9A7;Q9D9A7-2	610	-1.09558	-2.27899	0.087837	18.1302	-2.15615	0.0650832	0.336512	-4.35751	Ptges3l	1	KO;WT
KO vs. WT	Q8CJH3	611	-1.31042	-2.72832	0.107468	16.6935	-2.15249	0.0654473	0.336603	-4.36277	Plxnb1	1	KO;WT
KO vs. WT	O35405	612	-0.403908	-0.841064	0.0332482	18.3366	-2.15188	0.0655081	0.336603	-4.36365	Pld3	2	KO;WT
KO vs. WT	Q91Y97	613	-1.32004	-2.74899	0.108913	18.6277	-2.1515	0.065546	0.336603	-4.36419	Aldob	14	KO;WT
KO vs. WT	O70310	614	0.819526	-0.0679471	1.707	16.5657	2.1507	0.065626	0.336603	-4.36534	Nmt1	6	KO;WT
KO vs. WT	Q05895	615	-0.423094	-0.881811	0.0356235	17.357	-2.14815	0.065882	0.336603	-4.36901	Thbs3	11	KO;WT
KO vs. WT	Q99JX4	616	0.694644	-0.0592358	1.44852	17.5923	2.14602	0.0660966	0.336603	-4.37207	Eif3m	11	KO;WT
KO vs. WT	Q62095;Q62167	617	0.68217	-0.0584748	1.42281	17.4598	2.14514	0.066185	0.336603	-4.37333	Ddx3x;Ddx3y	10	KO;WT
KO vs. WT	Q80XD8	618	-0.592647	-1.23658	0.0512835	18.1491	-2.14353	0.0663474	0.336603	-4.37564	Prap1	3	KO;WT
KO vs. WT	Q9CY02	619	1.6886	-0.146136	3.52334	19.2311	2.14351	0.0663493	0.336603	-4.37567	Ahsp	9	KO;WT
KO vs. WT	Q99LD4	620	0.327209	-0.0285466	0.682964	18.2937	2.14213	0.066489	0.336603	-4.37765	Gps1	10	KO;WT
KO vs. WT	O35643	621	0.780711	-0.0683563	1.62978	17.5955	2.14152	0.0665517	0.336603	-4.37854	Ap1b1	9	KO;WT
KO vs. WT	Q9JLB4	622	-0.688358	-1.43762	0.0609065	15.0743	-2.1397	0.0667364	0.336603	-4.38115	Cubn	4	KO;WT
KO vs. WT	P80316	623	0.746978	-0.0666335	1.56059	18.3124	2.13828	0.0668811	0.336603	-4.38319	Cct5	34	KO;WT
KO vs. WT	O08709	624	0.767498	-0.0684859	1.60348	19.3848	2.13822	0.0668868	0.336603	-4.38327	Prdx6	26	KO;WT
KO vs. WT	Q8C7R4	625	0.743665	-0.0678346	1.55516	16.0218	2.13433	0.0672843	0.336603	-4.38884	Uba6	8	KO;WT
KO vs. WT	P39447	626	-2.14196	-4.48163	0.197718	13.5676	-2.1322	0.0675032	0.336603	-4.3919	Tjp1	1	KO;WT
KO vs. WT	P11983	627	0.66943	-0.0623999	1.40126	18.6567	2.13043	0.0676853	0.336603	-4.39443	Tcp1	26	KO;WT
KO vs. WT	Q61704	628	-0.363985	-0.761959	0.033989	21.0088	-2.13011	0.0677188	0.336603	-4.3949	Itih3	84	KO;WT
KO vs. WT	Q99J09	629	0.435755	-0.0409271	0.912438	18.7349	2.12905	0.0678278	0.336603	-4.39641	Wdr77	2	KO;WT
KO vs. WT	P11688	630	-1.0517	-2.2029	0.0994905	15.5241	-2.12774	0.0679641	0.336603	-4.3983	Itga5	8	KO;WT
KO vs. WT	P13597;P13597-2	631	-0.395938	-0.829656	0.03778	20.5598	-2.12615	0.0681292	0.336603	-4.40058	Icam1	11	KO;WT
KO vs. WT	P47941	632	0.392444	-0.0376331	0.822521	19.2275	2.12522	0.068225	0.336603	-4.4019	Crkl	6	KO;WT
KO vs. WT	Q60841;Q60841-2;Q60841-3	633	-0.358141	-0.750706	0.0344228	17.5603	-2.12479	0.0682695	0.336603	-4.40252	Reln	29	KO;WT
KO vs. WT	O88685	634	0.638207	-0.0613921	1.33781	18.1411	2.12464	0.0682856	0.336603	-4.40274	Psmc3	18	KO;WT
KO vs. WT	P07724	635	-0.429566	-0.900587	0.0414559	21.4347	-2.12404	0.0683485	0.336603	-4.4036	Alb	84	KO;WT
KO vs. WT	P08032	636	3.80595	-0.368865	7.98077	15.9774	2.12324	0.0684315	0.336603	-4.40475	Spta1	2	KO;WT
KO vs. WT	Q61035	637	0.531185	-0.0516236	1.11399	19.0651	2.12272	0.0684856	0.336603	-4.40549	Hars1	14	KO;WT
KO vs. WT	Q78ZA7	638	0.477582	-0.0467556	1.00192	19.1255	2.12134	0.06863	0.336603	-4.40747	Nap1l4	10	KO;WT
KO vs. WT	Q61282	639	-0.507968	-1.06648	0.0505439	19.7405	-2.11825	0.0689539	0.336603	-4.41189	Acan	14	KO;WT
KO vs. WT	P07759	640	-0.75838	-1.59223	0.0754695	21.3508	-2.11823	0.0689563	0.336603	-4.41193	Serpina3k	12	KO;WT
KO vs. WT	Q9D8B3	641	0.908173	-0.0905115	1.90686	16.3018	2.11794	0.0689865	0.336603	-4.41234	Chmp4b	6	KO;WT
KO vs. WT	P11087	642	-0.358384	-0.753193	0.0364263	21.3253	-2.11414	0.0693872	0.336603	-4.41778	Col1a1	28	KO;WT
KO vs. WT	P62242	643	0.604179	-0.062042	1.2704	20.1265	2.11213	0.0695998	0.336603	-4.42066	Rps8	8	KO;WT
KO vs. WT	P55264	644	0.664804	-0.0684767	1.39808	17.7714	2.11153	0.0696638	0.336603	-4.42152	Adk	11	KO;WT
KO vs. WT	Q9D1J1	645	3.48514	-0.361904	7.33219	14.5875	2.10992	0.0698343	0.336603	-4.42381	Necap2	1	KO;WT
KO vs. WT	Q9EQS3	646	0.584523	-0.0607611	1.22981	17.4046	2.10972	0.0698563	0.336603	-4.42411	Mycbp	1	KO;WT
KO vs. WT	Q9CYL5	647	1.75935	-0.182924	3.70163	16.331	2.10967	0.0698609	0.336603	-4.42417	Glipr2	2	KO;WT
KO vs. WT	Q3UHN9	648	-1.35817	-2.85792	0.141586	16.4915	-2.10915	0.069917	0.336603	-4.42492	Ndst1	5	KO;WT
KO vs. WT	O55226	649	-0.560595	-1.18006	0.0588715	18.0648	-2.10768	0.0700733	0.336603	-4.42702	Chad	3	KO;WT
KO vs. WT	Q8VCG4	650	-0.328061	-0.690685	0.0345621	19.8297	-2.10704	0.0701418	0.336603	-4.42794	C8g	9	KO;WT
KO vs. WT	Q9WTR5	651	-0.319874	-0.673544	0.0337962	19.4735	-2.10646	0.0702033	0.336603	-4.42876	Cdh13	13	KO;WT
KO vs. WT	P01900;P04223;P04223-2;P14426	652	-0.435969	-0.91854	0.0466015	19.6332	-2.10411	0.0704555	0.336603	-4.43213	H2-D1;H2-K1	1	KO;WT
KO vs. WT	P62858	653	0.783382	-0.0841586	1.65092	18.221	2.10309	0.0705653	0.336603	-4.43359	Rps28	6	KO;WT
KO vs. WT	P09581	654	-0.412084	-0.868541	0.0443726	22.1106	-2.10261	0.0706161	0.336603	-4.43427	Csf1r	13	KO;WT
KO vs. WT	P39688;P39688-2	655	0.755054	-0.0814029	1.59151	17.7932	2.10236	0.0706431	0.336603	-4.43462	Fyn	1	KO;WT
KO vs. WT	Q64692	656	-0.619489	-1.30583	0.0668565	16.7899	-2.10215	0.0706659	0.336603	-4.43493	St8sia4	3	KO;WT
KO vs. WT	A2A8L5	657	-0.361981	-0.763297	0.0393361	18.4091	-2.10073	0.0708185	0.336603	-4.43695	Ptprf	42	KO;WT
KO vs. WT	P55292;P55292-2	658	-1.18674	-2.50329	0.129803	17.355	-2.09939	0.0709632	0.336603	-4.43887	Dsc2	6	KO;WT
KO vs. WT	P97449	659	-0.417838	-0.881423	0.0457463	18.8624	-2.09919	0.070985	0.336603	-4.43915	Anpep	37	KO;WT
KO vs. WT	O08553;P97427;Q62188	660	-0.897072	-1.89321	0.0990622	19.6448	-2.09741	0.0711784	0.336603	-4.44171	Crmp1;Dpysl2;Dpysl3	2	KO;WT
KO vs. WT	P01806;P01807;P01808	661	-0.445941	-0.941772	0.0498902	18.759	-2.09468	0.0714751	0.336603	-4.44561		2	KO;WT
KO vs. WT	P55288	662	-0.314685	-0.664754	0.0353825	18.9221	-2.09362	0.0715903	0.336603	-4.44712	Cdh11	27	KO;WT
KO vs. WT	P48755	663	-0.676438	-1.42943	0.0765528	17.3519	-2.09224	0.0717407	0.336603	-4.44909	Fosl1	1	KO;WT
KO vs. WT	Q03265	664	1.32236	-0.151708	2.79642	18.2388	2.08932	0.0720602	0.336603	-4.45325	Atp5f1a	7	KO;WT
KO vs. WT	Q9QZU9	665	1.62488	-0.186524	3.43629	18.0705	2.0892	0.072074	0.336603	-4.45343	Ube2l6	8	KO;WT
KO vs. WT	Q9WVJ9	666	-0.384772	-0.813942	0.044399	20.1897	-2.08808	0.0721971	0.336603	-4.45503	Efemp2	5	KO;WT
KO vs. WT	Q91ZX7	667	-0.357133	-0.75565	0.0413837	18.4825	-2.08716	0.0722973	0.336603	-4.45633	Lrp1	87	KO;WT
KO vs. WT	P51881	668	1.96397	-0.228364	4.1563	17.6046	2.08642	0.0723796	0.336603	-4.4574	Slc25a5	1	KO;WT
KO vs. WT	Q5I2A0;Q91WP6	669	-0.606542	-1.28386	0.0707773	20.3104	-2.08565	0.0724647	0.336603	-4.4585	Serpina3g;Serpina3n	3	KO;WT
KO vs. WT	Q6P9R2;Q9Z1W9	670	2.27114	-0.266215	4.80849	16.7755	2.08466	0.0725733	0.336603	-4.4599	Oxsr1;Stk39	1	KO;WT
KO vs. WT	Q8R4W6	671	-2.83482	-6.00226	0.332621	17.6896	-2.08444	0.0725975	0.336603	-4.46022	Pcolce2	2	KO;WT
KO vs. WT	Q03350	672	-0.675412	-1.43043	0.0796064	15.4994	-2.08346	0.0727067	0.336603	-4.46163	Thbs2	6	KO;WT
KO vs. WT	O35945;P24549	673	-0.980087	-2.07598	0.115801	18.7301	-2.08291	0.0727667	0.336603	-4.4624	Aldh1a1;Aldh1a7	6	KO;WT
KO vs. WT	A2ASQ1-2;A2ASQ1-3	674	-0.388731	-0.823495	0.0460341	17.8049	-2.08242	0.0728219	0.336603	-4.46311	Agrn	19	KO;WT
KO vs. WT	P23953;Q8VCT4	675	-0.627091	-1.32884	0.0746572	22.1201	-2.08124	0.0729524	0.336603	-4.46479	Ces1c;Ces1d	2	KO;WT
KO vs. WT	P29533;P29533-2	676	-0.303304	-0.642771	0.0361634	20.9914	-2.08091	0.0729892	0.336603	-4.46526	Vcam1	18	KO;WT
KO vs. WT	P01898	677	-0.335061	-0.710136	0.0400144	21.5507	-2.08055	0.073029	0.336603	-4.46577	H2-Q10	22	KO;WT
KO vs. WT	Q61081	678	0.722058	-0.0868409	1.53096	16.7587	2.07898	0.0732035	0.336603	-4.468	Cdc37	14	KO;WT
KO vs. WT	Q9QZD9	679	0.489802	-0.0589333	1.03854	18.4617	2.07889	0.0732143	0.336603	-4.46814	Eif3i	11	KO;WT
KO vs. WT	Q9CQ45	680	-0.773179	-1.63945	0.0930936	19.2391	-2.07873	0.0732315	0.336603	-4.46836	Nenf	5	KO;WT
KO vs. WT	Q9CQR2	681	0.506987	-0.0611458	1.07512	18.976	2.07836	0.0732734	0.336603	-4.4689	Rps21	5	KO;WT
KO vs. WT	P62908	682	0.587093	-0.0712997	1.24549	20.1009	2.0768	0.073447	0.336603	-4.47111	Rps3	17	KO;WT
KO vs. WT	D3Z6Q9;O08539-2	683	0.641758	-0.0780625	1.36158	18.7154	2.07644	0.0734871	0.336603	-4.47162	Bin1;Bin2	2	KO;WT
KO vs. WT	Q60696	684	-0.793733	-1.68417	0.0967024	16.8648	-2.07609	0.0735272	0.336603	-4.47214	Pmel	6	KO;WT
KO vs. WT	A2A8Z1	685	-0.930665	-1.97501	0.113675	15.5628	-2.07551	0.0735918	0.336603	-4.47296	Osbpl9	3	KO;WT
KO vs. WT	Q6P5F9	686	0.378898	-0.046397	0.804192	18.4246	2.07494	0.0736557	0.336603	-4.47377	Xpo1	17	KO;WT
KO vs. WT	Q9CRC8	687	0.518554	-0.0635223	1.10063	17.1391	2.07485	0.0736653	0.336603	-4.47389	Lrrc40	3	KO;WT
KO vs. WT	Q9CX63	688	0.962346	-0.121128	2.04582	17.6756	2.06865	0.0743646	0.336603	-4.48274		2	KO;WT
KO vs. WT	Q9CWZ3;Q9CWZ3-2	689	0.650795	-0.0826831	1.38427	16.0195	2.06647	0.0746107	0.336603	-4.48583	Rbm8a	3	KO;WT
KO vs. WT	Q9JMH6;Q9JMH6-2	690	0.399554	-0.0510897	0.850198	17.8714	2.06498	0.0747809	0.336603	-4.48796	Txnrd1	10	KO;WT
KO vs. WT	P10711;P10711-2	691	1.06796	-0.136674	2.27259	16.2835	2.06478	0.0748038	0.336603	-4.48825	Tcea1	4	KO;WT
KO vs. WT	P47878	692	-0.495314	-1.05408	0.0634549	18.4049	-2.06453	0.0748317	0.336603	-4.48859	Igfbp3	8	KO;WT
KO vs. WT	Q8VHI3	693	-1.27065	-2.70409	0.162789	15.615	-2.06452	0.0748326	0.336603	-4.48861	Pofut2	2	KO;WT
KO vs. WT	P01660;P01662;P01663	694	-0.486543	-1.03554	0.0624568	20.2624	-2.06406	0.0748855	0.336603	-4.48927		2	KO;WT
KO vs. WT	Q99LM3	695	-0.885175	-1.88402	0.113669	15.2245	-2.06398	0.0748949	0.336603	-4.48938	Smtnl1	9	KO;WT
KO vs. WT	P62717	696	0.869595	-0.111729	1.85092	17.4402	2.06385	0.0749095	0.336603	-4.48957	Rpl18a	9	KO;WT
KO vs. WT	Q61503	697	-0.530489	-1.12929	0.0683154	17.6044	-2.06331	0.0749709	0.336603	-4.49033	Nt5e	3	KO;WT
KO vs. WT	Q9QYJ0	698	1.22768	-0.159704	2.61507	17.6579	2.06092	0.0752438	0.336603	-4.49373	Dnaja2	5	KO;WT
KO vs. WT	P06281	699	-0.559763	-1.19256	0.0730379	18.7525	-2.0602	0.0753261	0.336603	-4.49475	Ren1	7	KO;WT
KO vs. WT	P40124;Q9CYT6	700	1.06749	-0.140239	2.27523	18.3738	2.05858	0.0755126	0.336603	-4.49706	Cap1;Cap2	2	KO;WT
KO vs. WT	Q9CR57	701	0.627173	-0.0827168	1.33706	19.4502	2.05764	0.0756205	0.336603	-4.4984	Rpl14	4	KO;WT
KO vs. WT	P30412	702	-0.565746	-1.20639	0.074902	22.444	-2.05672	0.0757265	0.336603	-4.49971	Ppic	7	KO;WT
KO vs. WT	Q8K1X1	703	-0.400405	-0.85384	0.0530307	21.8048	-2.05663	0.0757365	0.336603	-4.49983	Wdr11	1	KO;WT
KO vs. WT	Q9Z1D1	704	0.513997	-0.0684107	1.0964	17.7536	2.05545	0.0758732	0.336603	-4.50152	Eif3g	7	KO;WT
KO vs. WT	P27601	705	1.03783	-0.138306	2.21398	20.1536	2.05514	0.0759084	0.336603	-4.50195	Gna13	1	KO;WT
KO vs. WT	Q80V26	706	-0.846161	-1.80642	0.114099	18.0198	-2.05228	0.0762394	0.336603	-4.50602	Bpnt2	6	KO;WT
KO vs. WT	Q9Z2Z9	707	-2.62023	-5.59421	0.353754	16.5615	-2.05198	0.0762742	0.336603	-4.50644	Gfpt2	1	KO;WT
KO vs. WT	Q9CZT5	708	-0.307692	-0.656956	0.0415726	20.4604	-2.0518	0.0762957	0.336603	-4.50671	Vasn	16	KO;WT
KO vs. WT	Q9DBB9	709	-0.303168	-0.647333	0.0409962	22.6062	-2.05159	0.0763197	0.336603	-4.507	Cpn2	21	KO;WT
KO vs. WT	P29341	710	0.4739	-0.0645627	1.01236	18.9413	2.04977	0.076532	0.336603	-4.50959	Pabpc1	25	KO;WT
KO vs. WT	E9Q7X6-2	711	-0.358898	-0.76673	0.0489334	18.2629	-2.04957	0.0765543	0.336603	-4.50987	Heg1	18	KO;WT
KO vs. WT	O35344	712	1.65737	-0.226062	3.5408	14.6679	2.04947	0.0765659	0.336603	-4.51001	Kpna3	2	KO;WT
KO vs. WT	Q61233;Q99K51	713	-0.495598	-1.05915	0.0679506	20.6844	-2.0482	0.076715	0.336603	-4.51183	Lcp1;Pls3	4	KO;WT
KO vs. WT	P35822	714	-0.635577	-1.35862	0.0874707	17.3933	-2.04727	0.0768235	0.336603	-4.51314	Ptprk	10	KO;WT
KO vs. WT	Q80VA0;Q80VA0-2	715	-0.282502	-0.603892	0.0388885	17.5352	-2.04721	0.0768305	0.336603	-4.51323	Galnt7	7	KO;WT
KO vs. WT	Q9CQ86	716	-1.28175	-2.74018	0.176675	16.1525	-2.04688	0.0768686	0.336603	-4.51369	Mien1	1	KO;WT
KO vs. WT	A2AVA0	717	-1.50841	-3.22494	0.208118	16.1665	-2.04664	0.0768966	0.336603	-4.51403	Svep1	7	KO;WT
KO vs. WT	P18760;P45591;Q9R0P5	718	0.411318	-0.0567536	0.879389	21.2024	2.04663	0.0768983	0.336603	-4.51405	Cfl1;Cfl2;Dstn	2	KO;WT
KO vs. WT	Q62418;Q62418-2;Q62418-3	719	0.388266	-0.0536511	0.830183	17.3714	2.04626	0.0769408	0.336603	-4.51457	Dbnl	8	KO;WT
KO vs. WT	O89001	720	-1.13224	-2.42113	0.156655	15.9947	-2.04595	0.076978	0.336603	-4.51502	Cpd	3	KO;WT
KO vs. WT	P48356;P48356-2;P48356-3;P48356-4;P48356-5	721	-0.931308	-1.99159	0.128974	18.0461	-2.04571	0.077005	0.336603	-4.51535	Lepr	8	KO;WT
KO vs. WT	Q3UQ28	722	-0.843192	-1.80339	0.11701	17.6514	-2.04521	0.0770648	0.336603	-4.51607	Pxdn	43	KO;WT
KO vs. WT	Q9DBB8	723	-1.09791	-2.34868	0.152857	17.7857	-2.04439	0.0771604	0.336603	-4.51723	Dhdh	3	KO;WT
KO vs. WT	P02468	724	-0.547506	-1.17156	0.0765459	18.0057	-2.04334	0.0772833	0.336674	-4.51872	Lamc1	35	KO;WT
KO vs. WT	Q61702	725	-0.325819	-0.697667	0.0460287	20.7082	-2.04073	0.0775916	0.33755	-4.52243	Itih1	73	KO;WT
KO vs. WT	Q5MJS3	726	-0.363897	-0.77941	0.051615	18.4462	-2.03971	0.0777117	0.337607	-4.52388	Fam20c	14	KO;WT
KO vs. WT	Q6P5E4	727	-0.445939	-0.955564	0.0636853	16.4792	-2.03797	0.0779171	0.338034	-4.52634	Uggt1	2	KO;WT
KO vs. WT	O55131;Q80UG5;Q80UG5-3	728	-0.49634	-1.0643	0.0716244	20.0351	-2.03531	0.0782328	0.338754	-4.53011	Septin7;Septin9	1	KO;WT
KO vs. WT	P62748	729	-0.918837	-1.97055	0.132875	17.0237	-2.03477	0.0782978	0.338754	-4.53089	Hpcal1	3	KO;WT
KO vs. WT	Q9QXD6	730	-1.21007	-2.5972	0.177068	17.5195	-2.03172	0.0786615	0.339169	-4.53521	Fbp1	11	KO;WT
KO vs. WT	Q921F2	731	1.34646	-0.197159	2.89009	17.4326	2.03155	0.0786823	0.339169	-4.53545	Tardbp	6	KO;WT
KO vs. WT	P08730;Q61414;Q9QWL7	732	1.20803	-0.177085	2.59314	22.9567	2.03126	0.0787168	0.339169	-4.53586	Krt13;Krt15;Krt17	2	KO;WT
KO vs. WT	Q61096	733	-0.702971	-1.50935	0.103404	16.0085	-2.03036	0.078824	0.339169	-4.53713	Prtn3	2	KO;WT
KO vs. WT	P32921;P32921-2	734	0.420899	-0.0624069	0.904205	17.5918	2.02828	0.0790733	0.339761	-4.54008	Wars1	15	KO;WT
KO vs. WT	P51163	735	1.14026	-0.171158	2.45169	18.9015	2.02505	0.0794629	0.339761	-4.54466	Uros	7	KO;WT
KO vs. WT	Q8R0Y6	736	-1.5857	-3.40964	0.238247	17.2097	-2.0248	0.0794935	0.339761	-4.54502	Aldh1l1	10	KO;WT
KO vs. WT	O35864	737	0.328449	-0.0496594	0.706558	17.5993	2.02313	0.0796948	0.339761	-4.54737	Cops5	12	KO;WT
KO vs. WT	P31725	738	0.999469	-0.152242	2.15118	19.3677	2.02115	0.0799353	0.339761	-4.55018	S100a9	9	KO;WT
KO vs. WT	P51855	739	0.779737	-0.118804	1.67828	17.1315	2.02108	0.0799441	0.339761	-4.55028	Gss	8	KO;WT
KO vs. WT	P80317	740	0.6264	-0.0959399	1.34874	18.8546	2.01968	0.080114	0.339761	-4.55226	Cct6a	27	KO;WT
KO vs. WT	P28667	741	-0.330336	-0.711507	0.0508351	18.4666	-2.01841	0.0802693	0.339761	-4.55406	Marcksl1	3	KO;WT
KO vs. WT	Q80UM3	742	0.805666	-0.124113	1.73545	16.3361	2.01813	0.0803038	0.339761	-4.55446	Naa15	9	KO;WT
KO vs. WT	P10493	743	-0.408616	-0.880199	0.0629662	19.4482	-2.01805	0.0803136	0.339761	-4.55458	Nid1	50	KO;WT
KO vs. WT	P63028	744	0.419959	-0.0647445	0.904663	19.7475	2.01792	0.080329	0.339761	-4.55475	Tpt1	15	KO;WT
KO vs. WT	Q9QUK9;Q9R0T7	745	-1.88954	-4.07104	0.29196	17.8863	-2.01732	0.0804027	0.339761	-4.55561	Try4;Try5	2	KO;WT
KO vs. WT	Q8C165	746	-0.45892	-0.988982	0.0711411	18.4916	-2.01643	0.0805105	0.339761	-4.55686	Pm20d1	19	KO;WT
KO vs. WT	Q9DBD0	747	-0.284805	-0.613824	0.0442139	21.3506	-2.01604	0.0805583	0.339761	-4.55741	Ica	50	KO;WT
KO vs. WT	Q7TSK7	748	-1.14095	-2.45913	0.177225	17.6919	-2.01589	0.0805773	0.339761	-4.55763	Adamtsl2	4	KO;WT
KO vs. WT	O89051	749	-1.15191	-2.48343	0.179617	18.3612	-2.01484	0.0807053	0.339846	-4.55911	Itm2b	4	KO;WT
KO vs. WT	P68510	750	0.355995	-0.0560012	0.767991	18.7934	2.01244	0.0810002	0.340013	-4.5625	Ywhah	15	KO;WT
KO vs. WT	Q9DB29	751	-1.60942	-3.47215	0.253297	15.6675	-2.01231	0.0810161	0.340013	-4.56268	Iah1	3	KO;WT
KO vs. WT	O55060	752	-1.96122	-4.23157	0.309142	16.2637	-2.01189	0.0810685	0.340013	-4.56329	Tpmt	2	KO;WT
KO vs. WT	Q05186	753	-1.30232	-2.81259	0.207948	16.6836	-2.00834	0.0815069	0.340934	-4.5683	Rcn1	5	KO;WT
KO vs. WT	P61028	754	1.38141	-0.220612	2.98344	18.1095	2.0083	0.0815124	0.340934	-4.56837	Rab8b	3	KO;WT
KO vs. WT	P21460	755	-0.485177	-1.04824	0.0778901	21.1042	-2.00684	0.0816926	0.340934	-4.57042	Cst3	12	KO;WT
KO vs. WT	P0CG49;P0CG50;P62983;P62984	756	0.626188	-0.100609	1.35299	21.6871	2.00662	0.0817204	0.340934	-4.57074	Rps27a;Uba52;Ubb;Ubc	6	KO;WT
KO vs. WT	P01674	757	-0.435594	-0.941868	0.0706808	20.7497	-2.00387	0.0820627	0.341854	-4.57462		1	KO;WT
KO vs. WT	P29758	758	2.71654	-0.441994	5.87507	14.6348	2.0031	0.0821577	0.341854	-4.5757	Oat	2	KO;WT
KO vs. WT	Q6PAR5;Q6PAR5-2;Q6PAR5-4;Q6PAR5-6	759	1.46937	-0.243069	3.18182	17.0694	1.99843	0.0827428	0.343835	-4.5823	Gapvd1	4	KO;WT
KO vs. WT	Q07113	760	-0.289882	-0.627981	0.0482156	19.7999	-1.99688	0.0829377	0.344192	-4.58448	Igf2r	34	KO;WT
KO vs. WT	P14131	761	0.612757	-0.102941	1.32846	19.7202	1.99403	0.0832979	0.345232	-4.58851	Rps16	5	KO;WT
KO vs. WT	O54879	762	-1.61689	-3.50759	0.273817	16.3352	-1.99172	0.0835899	0.345987	-4.59176	Hmgb3	3	KO;WT
KO vs. WT	P63168	763	0.332579	-0.0569385	0.722097	19.3723	1.98857	0.083991	0.34649	-4.59621	Dynll1	3	KO;WT
KO vs. WT	Q63844	764	-1.15507	-2.50812	0.197986	17.1387	-1.98823	0.0840351	0.34649	-4.59669	Mapk3	6	KO;WT
KO vs. WT	P80314	765	0.612391	-0.104984	1.32977	18.9464	1.98818	0.0840407	0.34649	-4.59676	Cct2	40	KO;WT
KO vs. WT	Q9CZU6	766	1.57283	-0.271862	3.41752	17.2314	1.98578	0.0843477	0.346869	-4.60014	Cs	4	KO;WT
KO vs. WT	P97855	767	0.677796	-0.117268	1.47286	17.7155	1.9855	0.0843832	0.346869	-4.60053	G3bp1	11	KO;WT
KO vs. WT	Q64726	768	-0.350914	-0.762668	0.0608414	21.1211	-1.98488	0.0844628	0.346869	-4.60141	Azgp1	27	KO;WT
KO vs. WT	Q8QZR4	769	-0.280363	-0.609955	0.0492283	18.5605	-1.98115	0.0849419	0.347438	-4.60665	Oaf	9	KO;WT
KO vs. WT	Q61545	770	-1.93445	-4.20972	0.340816	16.1128	-1.98015	0.0850711	0.347438	-4.60807	Ewsr1	1	KO;WT
KO vs. WT	Q9ERL7	771	-1.69766	-3.69451	0.299199	16.1166	-1.98005	0.0850843	0.347438	-4.60821	Gmfg	2	KO;WT
KO vs. WT	Q9CR86	772	0.768774	-0.136006	1.67355	18.4933	1.97892	0.08523	0.347438	-4.6098	Carhsp1	5	KO;WT
KO vs. WT	Q8R550;Q8R550-2	773	-1.57272	-3.42383	0.278396	15.9005	-1.97875	0.0852524	0.347438	-4.61004	Sh3kbp1	2	KO;WT
KO vs. WT	Q8BFY9;Q8BFY9-2;Q99LG2	774	0.666865	-0.118077	1.45181	18.5382	1.97867	0.0852625	0.347438	-4.61015	Tnpo1;Tnpo2	6	KO;WT
KO vs. WT	P50608	775	-0.34979	-0.761749	0.0621694	17.9654	-1.97754	0.0854085	0.347438	-4.61174	Fmod	8	KO;WT
KO vs. WT	Q9CZ42-2	776	-0.868109	-1.89098	0.154762	17.335	-1.97664	0.0855264	0.347438	-4.61302	Naxd	2	KO;WT
KO vs. WT	Q9QUR8	777	-0.383858	-0.836265	0.0685493	17.026	-1.97612	0.0855928	0.347438	-4.61374	Sema7a	6	KO;WT
KO vs. WT	P49935	778	-2.1331	-4.65089	0.384696	16.1076	-1.97317	0.0859776	0.348552	-4.61789	Ctsh	9	KO;WT
KO vs. WT	P54761	779	-0.280913	-0.612816	0.0509897	19.7746	-1.97122	0.0862325	0.349136	-4.62064	Ephb4	6	KO;WT
KO vs. WT	Q9QZZ6	780	-0.811381	-1.77082	0.148059	17.531	-1.96961	0.086443	0.34954	-4.6229	Dpt	2	KO;WT
KO vs. WT	Q9CQR6	781	0.382319	-0.0702018	0.83484	17.2606	1.96771	0.0866926	0.349561	-4.62557	Ppp6c	5	KO;WT
KO vs. WT	Q8BWR2	782	1.36591	-0.252351	2.98418	16.0281	1.96583	0.0869394	0.349561	-4.6282	Pithd1	1	KO;WT
KO vs. WT	P97291	783	-0.757106	-1.6545	0.14029	18.0912	-1.96492	0.0870595	0.349561	-4.62948	Cdh8	5	KO;WT
KO vs. WT	P00687	784	-0.279154	-0.610277	0.0519698	19.6446	-1.96348	0.0872502	0.349561	-4.63151	Amy1	16	KO;WT
KO vs. WT	O70194	785	1.25804	-0.235078	2.75116	16.9125	1.96234	0.0874016	0.349561	-4.63311	Eif3d	4	KO;WT
KO vs. WT	P28656;Q78ZA7	786	0.57263	-0.107192	1.25245	19.9109	1.96179	0.0874743	0.349561	-4.63388	Nap1l1;Nap1l4	4	KO;WT
KO vs. WT	Q9Z0L8;Q9Z0L8-2	787	-0.27698	-0.605835	0.0518752	18.7377	-1.96163	0.0874956	0.349561	-4.63411	Ggh	14	KO;WT
KO vs. WT	Q8R242	788	-0.339428	-0.742544	0.0636878	20.3846	-1.96106	0.0875709	0.349561	-4.6349	Ctbs	11	KO;WT
KO vs. WT	Q99JI4	789	0.573273	-0.107817	1.25436	17.7672	1.96033	0.0876676	0.349561	-4.63593	Psmd6	14	KO;WT
KO vs. WT	P62267	790	0.670536	-0.126368	1.46744	19.7966	1.9597	0.0877519	0.349561	-4.63682	Rps23	5	KO;WT
KO vs. WT	O54998	791	-1.11587	-2.44256	0.210824	17.3742	-1.95892	0.0878562	0.349561	-4.63792	Fkbp7	1	KO;WT
KO vs. WT	P35951	792	-0.292366	-0.640039	0.0553074	19.402	-1.95852	0.0879086	0.349561	-4.63847	Ldlr	13	KO;WT
KO vs. WT	Q9Z204;Q9Z204-2;Q9Z204-3;Q9Z204-4;Q9Z204-5	793	-0.539496	-1.18106	0.102067	18.1712	-1.95849	0.0879124	0.349561	-4.63851	Hnrnpc	5	KO;WT
KO vs. WT	Q8BJ66	794	-0.358284	-0.784495	0.0679262	18.0336	-1.95784	0.0879998	0.349561	-4.63943	Kazald1	2	KO;WT
KO vs. WT	P50404	795	-0.506153	-1.10895	0.0966461	20.8724	-1.95561	0.0882975	0.350302	-4.64255	Sftpd	10	KO;WT
KO vs. WT	P07742	796	1.13173	-0.218061	2.48153	16.8339	1.95276	0.0886794	0.351217	-4.64654	Rrm1	11	KO;WT
KO vs. WT	P22599;Q00896;Q00897;Q00898	797	1.69587	-0.327592	3.71933	14.6169	1.95196	0.0887876	0.351217	-4.64767	Serpina1b;Serpina1c;Serpina1d;Serpina1e	1	KO;WT
KO vs. WT	Q922H4	798	0.400357	-0.0775958	0.878309	17.5696	1.9509	0.08893	0.351217	-4.64915	Gmppa	3	KO;WT
KO vs. WT	Q99MN1	799	0.588416	-0.114187	1.29102	18.1165	1.95051	0.0889832	0.351217	-4.64971	Kars1	15	KO;WT
KO vs. WT	P35505	800	-0.72468	-1.59051	0.141152	18.3983	-1.94933	0.0891418	0.351217	-4.65135	Fah	7	KO;WT
KO vs. WT	Q99J85	801	-0.805113	-1.76724	0.157017	15.3017	-1.94893	0.0891962	0.351217	-4.65192	Nptxr	2	KO;WT
KO vs. WT	Q9Z1X4;Q9Z1X4-2;Q9Z1X4-3	802	-1.67972	-3.6885	0.32906	15.829	-1.9475	0.0893896	0.351245	-4.65392	Ilf3	3	KO;WT
KO vs. WT	Q9EQG7	803	-0.589153	-1.29408	0.115775	17.2859	-1.94651	0.089524	0.351245	-4.65531	Enpp5	4	KO;WT
KO vs. WT	Q6PDN3;Q6PDN3-2;Q6PDN3-3	804	-1.24792	-2.74219	0.246355	16.19	-1.94504	0.0897231	0.351245	-4.65736	Mylk	1	KO;WT
KO vs. WT	Q8C341;Q8C341-2	805	-1.03483	-2.27414	0.20448	14.993	-1.94474	0.0897638	0.351245	-4.65778	Suco	2	KO;WT
KO vs. WT	O35598	806	1.40102	-0.277328	3.07938	14.8102	1.94418	0.089841	0.351245	-4.65858	Adam10	2	KO;WT
KO vs. WT	Q80YC5	807	-0.290373	-0.638265	0.0575186	21.3466	-1.94395	0.0898716	0.351245	-4.65889	F12	13	KO;WT
KO vs. WT	O08585	808	0.451076	-0.0898642	0.992016	18.9548	1.94211	0.0901229	0.351367	-4.66147	Clta	4	KO;WT
KO vs. WT	P50396;Q61598	809	0.345643	-0.0688637	0.760149	19.6811	1.94209	0.0901255	0.351367	-4.6615	Gdi1;Gdi2	9	KO;WT
KO vs. WT	Q9CQF9	810	-0.378842	-0.833605	0.0759207	20.0464	-1.9402	0.0903839	0.351411	-4.66414	Pcyox1	39	KO;WT
KO vs. WT	Q64339	811	2.50659	-0.502854	5.51603	17.3794	1.93986	0.0904306	0.351411	-4.66462	Isg15	8	KO;WT
KO vs. WT	Q8BHC0	812	-0.311208	-0.684906	0.0624893	19.9588	-1.93956	0.0904711	0.351411	-4.66503	Lyve1	7	KO;WT
KO vs. WT	O35367	813	-0.908571	-2.00014	0.182997	16.5108	-1.93857	0.0906075	0.351508	-4.66643	Kera	2	KO;WT
KO vs. WT	P62821;Q9D1G1	814	0.52338	-0.105771	1.15253	18.4865	1.93747	0.0907584	0.351661	-4.66796	Rab1A;Rab1b	6	KO;WT
KO vs. WT	P01029	815	-0.415965	-0.916374	0.0844439	20.661	-1.936	0.090961	0.351834	-4.67002	C4b	130	KO;WT
KO vs. WT	P47915	816	0.616958	-0.125588	1.3595	18.1574	1.93511	0.0910837	0.351834	-4.67127	Rpl29	4	KO;WT
KO vs. WT	Q3UZ09	817	-2.48685	-5.48053	0.506829	13.7995	-1.93472	0.0911376	0.351834	-4.67181	C1rl	2	KO;WT
KO vs. WT	Q8BH64;Q9WVK4	818	3.55486	-0.727416	7.83714	18.831	1.9334	0.09132	0.352107	-4.67366	Ehd1;Ehd2	1	KO;WT
KO vs. WT	P09242	819	-0.360264	-0.794479	0.0739517	17.047	-1.93236	0.0914633	0.352117	-4.6751	Alpl	29	KO;WT
KO vs. WT	O35103	820	-0.971714	-2.14343	0.200007	18.1508	-1.93147	0.0915872	0.352117	-4.67635	Omd	4	KO;WT
KO vs. WT	Q921I1	821	-0.275235	-0.607209	0.0567387	21.6674	-1.93096	0.0916577	0.352117	-4.67706	Tf	100	KO;WT
KO vs. WT	Q810U4-2	822	-0.338472	-0.747007	0.0700637	17.9994	-1.92959	0.0918475	0.352417	-4.67897	Nrcam	22	KO;WT
KO vs. WT	P36993;P36993-3;P36993-4;P36993-5	823	0.925418	-0.192444	2.04328	16.5002	1.92807	0.0920596	0.352802	-4.6811	Ppm1b	5	KO;WT
KO vs. WT	O70325;O70325-2;O70325-3	824	1.06985	-0.223693	2.3634	16.5549	1.92626	0.0923119	0.353339	-4.68363	Gpx4	8	KO;WT
KO vs. WT	P62849;P62849-2;P62849-3	825	0.618244	-0.13005	1.36654	18.806	1.92425	0.0925939	0.353835	-4.68644	Rps24	7	KO;WT
KO vs. WT	Q9CY58-2	826	0.489635	-0.103219	1.08249	18.364	1.92353	0.0926951	0.353835	-4.68745	Serbp1	1	KO;WT
KO vs. WT	P16294	827	-0.569254	-1.25872	0.120215	17.7306	-1.92294	0.0927779	0.353835	-4.68827	F9	10	KO;WT
KO vs. WT	P11627	828	-0.433512	-0.958986	0.0919623	17.308	-1.92142	0.0929907	0.354088	-4.69038	L1cam	10	KO;WT
KO vs. WT	Q9EPL8	829	0.490718	-0.104269	1.0857	17.7941	1.92087	0.0930688	0.354088	-4.69115	Ipo7	5	KO;WT
KO vs. WT	Q6PHU5;Q6PHU5-2	830	-0.403538	-0.893527	0.0864515	18.2531	-1.9181	0.0934597	0.354747	-4.69502	Sort1	1	KO;WT
KO vs. WT	Q8CG76	831	0.441041	-0.0945005	0.976582	17.3033	1.91805	0.0934671	0.354747	-4.69509	Akr7a2	6	KO;WT
KO vs. WT	O88632-2	832	-0.457363	-1.0136	0.0988694	17.0602	-1.91504	0.0938931	0.35522	-4.69928	Sema3f	4	KO;WT
KO vs. WT	P06728	833	-0.305215	-0.676471	0.0660404	24.342	-1.91472	0.0939379	0.35522	-4.69972	Apoa4	72	KO;WT
KO vs. WT	Q922P8	834	-0.897977	-1.99026	0.194302	17.066	-1.91472	0.0939388	0.35522	-4.69973	Tmem132a	2	KO;WT
KO vs. WT	Q9R0E1	835	-0.439492	-0.97466	0.0956755	15.9623	-1.91265	0.0942339	0.35522	-4.70262	Plod3	6	KO;WT
KO vs. WT	Q9ERZ0	836	1.95876	-0.42644	4.34396	13.7743	1.91262	0.0942369	0.35522	-4.70265	Hemgn	1	KO;WT
KO vs. WT	Q99LJ6	837	-2.50484	-5.55535	0.545667	17.239	-1.91241	0.0942673	0.35522	-4.70294	Gpx7	1	KO;WT
KO vs. WT	P16056	838	-0.40057	-0.888787	0.0876473	18.3971	-1.9109	0.0944827	0.355419	-4.70505	Met	9	KO;WT
KO vs. WT	Q05722	839	-0.263121	-0.583896	0.0576537	18.1941	-1.91042	0.0945518	0.355419	-4.70572	Col9a1	13	KO;WT
KO vs. WT	Q9ET01;Q9WUB3	840	-0.484611	-1.07564	0.106415	19.0663	-1.90968	0.0946581	0.355419	-4.70675	Pygl;Pygm	2	KO;WT
KO vs. WT	P12960	841	-0.356091	-0.790558	0.0783756	17.6507	-1.90888	0.0947726	0.355426	-4.70787	Cntn1	5	KO;WT
KO vs. WT	P60122	842	0.709922	-0.157407	1.57725	17.7534	1.90634	0.0951373	0.355501	-4.7114	Ruvbl1	14	KO;WT
KO vs. WT	Q9Z2Q6	843	-1.45151	-3.22619	0.323164	16.2134	-1.90491	0.0953428	0.355501	-4.71339	Septin5	1	KO;WT
KO vs. WT	Q9Z0M6;Q9Z0M6-2;Q9Z0M6-3	844	-0.323562	-0.719299	0.0721749	19.8626	-1.90425	0.0954379	0.355501	-4.7143	Adgre5	13	KO;WT
KO vs. WT	Q99LX0	845	0.386127	-0.0863508	0.858606	19.4197	1.90336	0.0955659	0.355501	-4.71554	Park7	19	KO;WT
KO vs. WT	P09535;P09535-2	846	-0.50974	-1.13354	0.114062	20.442	-1.90316	0.0955954	0.355501	-4.71582	Igf2	8	KO;WT
KO vs. WT	Q9Z2X1;Q9Z2X1-2	847	0.408446	-0.0915088	0.908401	18.9272	1.90273	0.0956577	0.355501	-4.71642	Hnrnpf	7	KO;WT
KO vs. WT	P08121	848	-0.365983	-0.814182	0.0822157	20.6893	-1.90179	0.0957931	0.355501	-4.71772	Col3a1	17	KO;WT
KO vs. WT	P04104;Q6IFZ6;Q6NXH9	849	1.53147	-0.344434	3.40738	23.0256	1.90139	0.0958517	0.355501	-4.71828	Krt1;Krt73;Krt77	1	KO;WT
KO vs. WT	Q6PDJ1;Q6PDJ1-2	850	-0.973983	-2.16765	0.219682	15.7485	-1.90039	0.095997	0.355501	-4.71968	Cachd1	3	KO;WT
KO vs. WT	Q9CWJ9	851	0.531721	-0.120013	1.18345	19.2668	1.90014	0.0960323	0.355501	-4.72001	Atic	26	KO;WT
KO vs. WT	P53612	852	0.387433	-0.0874468	0.862312	15.7747	1.90014	0.0960327	0.355501	-4.72002	Rabggtb	1	KO;WT
KO vs. WT	P12382	853	0.568409	-0.129012	1.26583	18.3666	1.89819	0.0963168	0.356135	-4.72273	Pfkl	17	KO;WT
KO vs. WT	Q3TXS7	854	0.555735	-0.126557	1.23803	17.8642	1.89701	0.0964877	0.356349	-4.72436	Psmd1	22	KO;WT
KO vs. WT	Q8R3B1	855	-0.350991	-0.782135	0.0801538	16.6554	-1.89603	0.096631	0.356461	-4.72573	Plcd1	6	KO;WT
KO vs. WT	O55111	856	-0.335493	-0.748099	0.0771136	19.2692	-1.89374	0.0969664	0.356807	-4.72891	Dsg2	17	KO;WT
KO vs. WT	Q3V2T4-2	857	-0.590178	-1.31603	0.135677	20.0209	-1.89368	0.0969755	0.356807	-4.729	Krtdap	4	KO;WT
KO vs. WT	Q3UV17;Q6IME9;Q6NXH9	858	1.10368	-0.254317	2.46168	17.5056	1.89286	0.097096	0.356807	-4.73014	Krt72;Krt73;Krt76	1	KO;WT
KO vs. WT	Q9EQQ9;Q9EQQ9-3	859	0.410108	-0.0948488	0.915064	19.1233	1.89155	0.0972883	0.356807	-4.73196	Oga	1	KO;WT
KO vs. WT	Q62048	860	-0.46867	-1.04574	0.108397	18.4541	-1.89153	0.0972904	0.356807	-4.73198	Pea15	7	KO;WT
KO vs. WT	Q6NT99	861	-0.988942	-2.20861	0.230722	16.8511	-1.88844	0.0977457	0.357628	-4.73627	Dusp23	4	KO;WT
KO vs. WT	Q3V1G4	862	-0.607382	-1.3568	0.142039	17.9247	-1.8876	0.0978706	0.357628	-4.73744	Olfml2b	13	KO;WT
KO vs. WT	Q9DD06	863	-0.390314	-0.872148	0.0915198	19.1087	-1.88664	0.0980116	0.357628	-4.73876	Rarres2	7	KO;WT
KO vs. WT	P07361	864	-0.563697	-1.25976	0.13237	19.2166	-1.88611	0.0980904	0.357628	-4.7395	Orm2	1	KO;WT
KO vs. WT	Q91VR7;Q9CQV6	865	-0.618109	-1.38145	0.14523	19.2436	-1.88591	0.0981207	0.357628	-4.73978	Map1lc3a;Map1lc3b	1	KO;WT
KO vs. WT	P12265	866	-2.02818	-4.53356	0.477202	15.2687	-1.88541	0.0981946	0.357628	-4.74047	Gusb	2	KO;WT
KO vs. WT	Q9CQ48	867	2.07162	-0.491396	4.63463	17.3604	1.88249	0.0986291	0.358527	-4.74453	Nudcd2	2	KO;WT
KO vs. WT	Q8VE70	868	-2.45241	-5.48717	0.582349	16.0548	-1.8821	0.0986871	0.358527	-4.74506	Pdcd10	1	KO;WT
KO vs. WT	P29812	869	-3.05768	-6.84271	0.727361	16.0177	-1.88146	0.0987824	0.358527	-4.74595	Dct	1	KO;WT
KO vs. WT	Q9ET66	870	-0.373514	-0.836457	0.0894304	20.7778	-1.87911	0.0991339	0.359389	-4.74921	Pi16	15	KO;WT
KO vs. WT	P07214	871	-1.81173	-4.06038	0.436918	18.3664	-1.87649	0.0995269	0.360087	-4.75284	Sparc	4	KO;WT
KO vs. WT	Q9EPK6	872	-1.30775	-2.93103	0.315538	16.5599	-1.8763	0.0995548	0.360087	-4.75309	Sil1	2	KO;WT
KO vs. WT	Q7TMM9	873	-0.636518	-1.427	0.153967	21.5783	-1.87538	0.0996925	0.360172	-4.75436	Tubb2a	1	KO;WT
KO vs. WT	P16301	874	-0.354106	-0.794666	0.0864537	22.1719	-1.87198	0.100206	0.361538	-4.75907	Lcat	20	KO;WT
KO vs. WT	Q9R0P3	875	0.437597	-0.107019	0.982212	20.0012	1.87136	0.1003	0.361538	-4.75993	Esd	6	KO;WT
KO vs. WT	O35737;Q9Z2X1;Q9Z2X1-2	876	0.36565	-0.0901863	0.821487	19.5199	1.86823	0.100775	0.36239	-4.76426	Hnrnpf;Hnrnph1	3	KO;WT
KO vs. WT	Q99JY3;Q99JY3-2	877	-0.532984	-1.19783	0.131866	15.2438	-1.86708	0.100949	0.36239	-4.76584	Gimap4	5	KO;WT
KO vs. WT	Q8BG07;Q8BG07-2	878	-2.54634	-5.72299	0.630305	16.3193	-1.8669	0.100977	0.36239	-4.7661	Pld4	1	KO;WT
KO vs. WT	Q3UH53	879	-0.465987	-1.04739	0.115413	17.7991	-1.86669	0.101009	0.36239	-4.76639	Sdk1	25	KO;WT
KO vs. WT	P97946	880	-1.5884	-3.57092	0.394112	16.6261	-1.86602	0.101111	0.36239	-4.76731	Vegfd	2	KO;WT
KO vs. WT	Q06806	881	-0.244429	-0.549736	0.0608777	18.4189	-1.86462	0.101326	0.362546	-4.76925	Tie1	18	KO;WT
KO vs. WT	P24549	882	-1.40322	-3.15635	0.349915	17.3259	-1.86416	0.101395	0.362546	-4.76988	Aldh1a1	7	KO;WT
KO vs. WT	P21107;P21107-2	883	0.592385	-0.148459	1.33323	18.468	1.8623	0.10168	0.362546	-4.77245	Tpm3	4	KO;WT
KO vs. WT	P60766	884	0.400549	-0.100524	0.901622	20.2458	1.86178	0.10176	0.362546	-4.77317	Cdc42	2	KO;WT
KO vs. WT	P49442	885	-0.548707	-1.23538	0.13797	17.8711	-1.86106	0.10187	0.362546	-4.77416	Inpp1	4	KO;WT
KO vs. WT	P98063;Q9WVM6	886	-0.692051	-1.55846	0.174354	17.3995	-1.86033	0.101983	0.362546	-4.77517	Bmp1;Tll2	2	KO;WT
KO vs. WT	Q9DCJ9	887	-0.378504	-0.852686	0.0956793	19.3259	-1.85908	0.102176	0.362546	-4.7769	Npl	17	KO;WT
KO vs. WT	Q8BK62	888	-0.60616	-1.36655	0.15423	18.6907	-1.85662	0.102554	0.362546	-4.78028	Olfml3	6	KO;WT
KO vs. WT	P21107;P21107-2;P58771;P58774;P58774-2;Q6IRU2	889	0.415544	-0.105841	0.936928	19.5213	1.85623	0.102615	0.362546	-4.78083	Tpm1;Tpm2;Tpm3;Tpm4	3	KO;WT
KO vs. WT	P63325	890	0.643132	-0.164085	1.45035	19.0054	1.85559	0.102714	0.362546	-4.78171	Rps10	8	KO;WT
KO vs. WT	Q8CG14	891	-0.264673	-0.597129	0.0677835	21.0985	-1.85416	0.102936	0.362546	-4.78368	C1s1	34	KO;WT
KO vs. WT	Q60675	892	-0.375126	-0.846479	0.0962265	17.9424	-1.85355	0.103031	0.362546	-4.78452	Lama2	60	KO;WT
KO vs. WT	Q3UDE2	893	0.797864	-0.204837	1.80056	17.7659	1.85324	0.10308	0.362546	-4.78496	Ttll12	19	KO;WT
KO vs. WT	Q6P1B1	894	0.480714	-0.123602	1.08503	17.9383	1.85266	0.103169	0.362546	-4.78575	Xpnpep1	17	KO;WT
KO vs. WT	Q8BFS6	895	-1.65869	-3.74416	0.426779	16.7121	-1.8524	0.10321	0.362546	-4.78611	Cpped1	2	KO;WT
KO vs. WT	P51880	896	-0.661017	-1.49236	0.170326	19.0427	-1.85185	0.103295	0.362546	-4.78687	Fabp7	8	KO;WT
KO vs. WT	P29699	897	-0.29652	-0.669612	0.0765728	19.6853	-1.85102	0.103425	0.362546	-4.78802	Ahsg	13	KO;WT
KO vs. WT	P61982;Q9CQV8;Q9CQV8-2	898	-0.331685	-0.749088	0.0857187	18.0319	-1.85073	0.10347	0.362546	-4.78841	Ywhab;Ywhag	7	KO;WT
KO vs. WT	Q9JHW9	899	-0.494213	-1.11627	0.127844	17.9647	-1.85037	0.103527	0.362546	-4.78891	Aldh1a3	11	KO;WT
KO vs. WT	Q9JKV2	900	-1.08341	-2.44757	0.28076	19.3612	-1.84968	0.103633	0.362546	-4.78985	Cilk1	2	KO;WT
KO vs. WT	Q9Z1T2	901	-0.290256	-0.655775	0.0752637	20.0985	-1.84945	0.103669	0.362546	-4.79017	Thbs4	19	KO;WT
KO vs. WT	O08807;P35700	902	0.350728	-0.0911058	0.792562	22.4198	1.84878	0.103775	0.362546	-4.7911	Prdx1;Prdx4	2	KO;WT
KO vs. WT	Q9CQH7	903	0.800669	-0.208065	1.8094	18.2635	1.84863	0.103798	0.362546	-4.79131	Btf3l4	3	KO;WT
KO vs. WT	P70671	904	0.560317	-0.147131	1.26777	18.4636	1.84464	0.104423	0.363974	-4.79679	Irf3	1	KO;WT
KO vs. WT	Q8K2Z4;Q8K2Z4-2	905	-1.76149	-3.98563	0.462652	15.7397	-1.84455	0.104438	0.363974	-4.79692	Ncapd2	1	KO;WT
KO vs. WT	P01863;P01865	906	-0.937541	-2.12195	0.246871	26.359	-1.84357	0.104591	0.364108	-4.79826	Igh-1a;Ighg	6	KO;WT
KO vs. WT	Q6ZWN5	907	0.514754	-0.136107	1.16562	18.866	1.84198	0.104843	0.364582	-4.80046	Rps9	12	KO;WT
KO vs. WT	Q08652	908	-1.16352	-2.63581	0.308768	17.5006	-1.84058	0.105065	0.364647	-4.80238	Rbp2	2	KO;WT
KO vs. WT	Q6ZWV7	909	0.82524	-0.219294	1.86978	19.7659	1.84005	0.105148	0.364647	-4.8031	Rpl35	1	KO;WT
KO vs. WT	Q99JP4	910	2.73861	-0.728472	6.20569	16.3376	1.83967	0.105209	0.364647	-4.80364	Cdc26	1	KO;WT
KO vs. WT	Q3UGC7	911	0.828279	-0.220755	1.87731	17.9585	1.83891	0.105329	0.364663	-4.80468	Eif3j1	10	KO;WT
KO vs. WT	P35175	912	0.447071	-0.120175	1.01432	21.1388	1.8356	0.105855	0.364922	-4.80923	Stfa1	8	KO;WT
KO vs. WT	P62900	913	0.644307	-0.173309	1.46192	19.3011	1.83534	0.105897	0.364922	-4.80959	Rpl31	7	KO;WT
KO vs. WT	O54983	914	-0.751548	-1.70549	0.202392	18.2325	-1.83488	0.105969	0.364922	-4.81021	Crym	7	KO;WT
KO vs. WT	Q6P2L7;Q6P2L7-2;Q6P2L7-3	915	-0.62921	-1.42879	0.170372	14.8648	-1.83276	0.106309	0.364922	-4.81313	Golm2	3	KO;WT
KO vs. WT	Q640P2	916	-0.883252	-2.00656	0.240061	18.1857	-1.83129	0.106545	0.364922	-4.81515	Angptl1	8	KO;WT
KO vs. WT	P62307	917	-1.24976	-2.83967	0.340145	18.3168	-1.83075	0.106631	0.364922	-4.81589	Snrpf	1	KO;WT
KO vs. WT	Q64433	918	1.04903	-0.286249	2.3843	18.4327	1.82974	0.106794	0.364922	-4.81728	Hspe1	6	KO;WT
KO vs. WT	Q8CI32	919	0.764572	-0.208871	1.73801	17.2006	1.82928	0.106867	0.364922	-4.8179	Bag5	4	KO;WT
KO vs. WT	Q9JKB3	920	0.276639	-0.0756328	0.628912	18.7555	1.82898	0.106916	0.364922	-4.81832	Ybx3	3	KO;WT
KO vs. WT	Q05CL8	921	-0.332665	-0.756323	0.0909944	20.9596	-1.82879	0.106947	0.364922	-4.81858	Larp7	1	KO;WT
KO vs. WT	P60229	922	0.510356	-0.140003	1.16072	18.0134	1.82765	0.10713	0.364922	-4.82014	Eif3e	14	KO;WT
KO vs. WT	P42703;P42703-2	923	-0.308858	-0.702648	0.0849308	19.5135	-1.82671	0.107282	0.364922	-4.82144	Lifr	27	KO;WT
KO vs. WT	Q9ERD6;Q9ERD6-3;Q9ERD6-4	924	-1.29286	-2.94171	0.355997	15.3979	-1.82617	0.107369	0.364922	-4.82217	Ralgps2	1	KO;WT
KO vs. WT	Q62059	925	-0.471574	-1.07307	0.129926	17.862	-1.82594	0.107405	0.364922	-4.82248	Vcan	36	KO;WT
KO vs. WT	Q8VDC0	926	-0.477926	-1.08772	0.131865	17.3257	-1.82538	0.107497	0.364922	-4.82326	Lars2	1	KO;WT
KO vs. WT	Q505B7	927	0.346549	-0.0958191	0.788917	18.2768	1.82454	0.107632	0.364922	-4.8244	Zbtb8os	1	KO;WT
KO vs. WT	P97464	928	-0.380473	-0.866358	0.105411	17.0338	-1.82375	0.107761	0.364922	-4.82549	Ext1	15	KO;WT
KO vs. WT	O88393	929	-0.451386	-1.02799	0.125217	18.3821	-1.82324	0.107842	0.364922	-4.82618	Tgfbr3	12	KO;WT
KO vs. WT	P62754	930	0.673838	-0.18817	1.53585	16.8996	1.82061	0.10827	0.364922	-4.82979	Rps6	10	KO;WT
KO vs. WT	P61979-3	931	0.342746	-0.095742	0.781234	18.1368	1.82049	0.10829	0.364922	-4.82996	Hnrnpk	20	KO;WT
KO vs. WT	P50446;Q8VED5	932	-2.62167	-5.97662	0.733289	14.8454	-1.81997	0.108375	0.364922	-4.83067	Krt6a;Krt79	2	KO;WT
KO vs. WT	O08832;Q6PB93;Q6PB93-2	933	-1.70738	-3.89255	0.477782	17.378	-1.81978	0.108405	0.364922	-4.83092	Galnt2;Galnt4	1	KO;WT
KO vs. WT	Q8BZ98;Q8BZ98-2	934	0.633869	-0.177817	1.44556	19.3988	1.8188	0.108566	0.364922	-4.83227	Dnm3	1	KO;WT
KO vs. WT	P52479;P52479-2	935	1.51771	-0.426562	3.46198	15.2092	1.81805	0.108689	0.364922	-4.8333	Usp10	2	KO;WT
KO vs. WT	P18760;P45591	936	-0.39774	-0.907385	0.111905	23.7397	-1.81763	0.108758	0.364922	-4.83388	Cfl1;Cfl2	1	KO;WT
KO vs. WT	P14206	937	0.629401	-0.177321	1.43612	20.4762	1.81709	0.108845	0.364922	-4.83461	Rpsa	11	KO;WT
KO vs. WT	Q8C3I9	938	-1.42218	-3.24523	0.400865	16.4036	-1.8169	0.108877	0.364922	-4.83488	Dipk2b	2	KO;WT
KO vs. WT	Q9ERG2	939	-2.94321	-6.7166	0.830184	15.0195	-1.81661	0.108924	0.364922	-4.83527	Strn3	1	KO;WT
KO vs. WT	Q61087	940	-1.18716	-2.71032	0.335993	15.3126	-1.81526	0.109145	0.364922	-4.83712	Lamb3	3	KO;WT
KO vs. WT	Q8R4G6	941	-0.310225	-0.708268	0.0878173	18.4582	-1.81518	0.109158	0.364922	-4.83722	Mgat5	10	KO;WT
KO vs. WT	P62830	942	0.672875	-0.190492	1.53624	17.6225	1.81515	0.109164	0.364922	-4.83727	Rpl23	7	KO;WT
KO vs. WT	P35917	943	-0.31585	-0.721155	0.0894549	19.9055	-1.81498	0.109191	0.364922	-4.8375	Flt4	21	KO;WT
KO vs. WT	Q9CR35	944	-0.319785	-0.730183	0.0906123	18.2103	-1.81479	0.109222	0.364922	-4.83776	Ctrb1	6	KO;WT
KO vs. WT	P07309	945	-0.276896	-0.632449	0.0786574	21.5744	-1.81378	0.109388	0.36509	-4.83914	Ttr	23	KO;WT
KO vs. WT	O35696;Q64692	946	-1.31155	-2.99654	0.373431	15.423	-1.81286	0.109541	0.365212	-4.84041	St8sia2;St8sia4	2	KO;WT
KO vs. WT	Q9JJ78	947	1.83167	-0.52415	4.18749	16.455	1.81083	0.109874	0.365938	-4.84317	Pbk	1	KO;WT
KO vs. WT	P55258	948	1.49173	-0.428771	3.41222	16.316	1.80904	0.11017	0.366537	-4.84562	Rab8a	2	KO;WT
KO vs. WT	P62627	949	-0.672167	-1.53922	0.194881	17.399	-1.80554	0.110752	0.367929	-4.85041	Dynlrb1	2	KO;WT
KO vs. WT	P20065-2	950	-0.955504	-2.18853	0.277525	14.5577	-1.80481	0.110873	0.367929	-4.8514	Tmsb4x	1	KO;WT
KO vs. WT	P62309	951	-2.02879	-4.64793	0.590349	16.5018	-1.80406	0.110998	0.367929	-4.85242	Snrpg	3	KO;WT
KO vs. WT	P07758;P22599;Q00896;Q00898	952	-0.40725	-0.933469	0.118968	23.7004	-1.80247	0.111263	0.367929	-4.85459	Serpina1a;Serpina1b;Serpina1c;Serpina1e	2	KO;WT
KO vs. WT	P07901	953	0.333145	-0.0974818	0.763773	19.3688	1.8018	0.111376	0.367929	-4.85552	Hsp90aa1	26	KO;WT
KO vs. WT	Q9D7Q1;Q9D7Q1-2	954	-0.355684	-0.815687	0.104319	17.1461	-1.80085	0.111535	0.367929	-4.85681	Chit1	4	KO;WT
KO vs. WT	Q8K0J2	955	-1.12648	-2.58359	0.330636	17.2723	-1.80054	0.111587	0.367929	-4.85723	B3gnt7	1	KO;WT
KO vs. WT	O08832	956	-0.607088	-1.39245	0.178269	16.8763	-1.80035	0.111618	0.367929	-4.85748	Galnt4	4	KO;WT
KO vs. WT	O55131	957	0.307514	-0.0903276	0.705355	18.2426	1.80023	0.111639	0.367929	-4.85765	Septin7	17	KO;WT
KO vs. WT	P26928	958	-0.328863	-0.754732	0.0970056	18.3223	-1.79851	0.111928	0.368496	-4.86	Mst1	11	KO;WT
KO vs. WT	P97290	959	-0.284449	-0.652972	0.0840743	22.7373	-1.79768	0.112067	0.36857	-4.86113	Serping1	37	KO;WT
KO vs. WT	Q9JLV5	960	0.581803	-0.173204	1.33681	16.8682	1.79473	0.112565	0.369551	-4.86516	Cul3	6	KO;WT
KO vs. WT	P35459	961	-0.285321	-0.655625	0.0849826	21.3644	-1.79452	0.112599	0.369551	-4.86543	Ly6d	1	KO;WT
KO vs. WT	A2AX52	962	-0.287102	-0.659969	0.0857649	16.9689	-1.79331	0.112805	0.36984	-4.86709	Col6a4	4	KO;WT
KO vs. WT	O08689	963	-0.374294	-0.860737	0.112149	19.287	-1.79207	0.113015	0.370145	-4.86878	Mstn	11	KO;WT
KO vs. WT	Q9Z0S1	964	-0.614315	-1.41377	0.185138	17.6424	-1.78966	0.113424	0.371098	-4.87205	Bpnt1	6	KO;WT
KO vs. WT	P50516	965	0.404747	-0.122262	0.931756	17.892	1.7887	0.113587	0.371248	-4.87336	Atp6v1a	18	KO;WT
KO vs. WT	Q61092	966	-0.65931	-1.51915	0.200529	15.7804	-1.78585	0.114074	0.371284	-4.87724	Lamc2	2	KO;WT
KO vs. WT	A3KMP2	967	-0.935578	-2.15586	0.284708	16.758	-1.78563	0.114112	0.371284	-4.87754	Ttc38	4	KO;WT
KO vs. WT	P60766;P60766-1	968	0.304806	-0.0927679	0.70238	19.6432	1.78558	0.114121	0.371284	-4.87761	Cdc42	5	KO;WT
KO vs. WT	P15116	969	-0.38736	-0.892935	0.118215	19.5926	-1.78444	0.114316	0.371284	-4.87915	Cdh2	26	KO;WT
KO vs. WT	Q6GQT1	970	-0.29222	-0.673756	0.0893162	24.0008	-1.7838	0.114425	0.371284	-4.88002	A2m	148	KO;WT
KO vs. WT	O88998	971	-0.282379	-0.651354	0.0865953	19.1278	-1.78242	0.114663	0.371284	-4.88191	Olfm1	20	KO;WT
KO vs. WT	P17225;P17225-2	972	0.348916	-0.107061	0.804893	18.6251	1.78218	0.114705	0.371284	-4.88223	Ptbp1	5	KO;WT
KO vs. WT	Q922D8	973	0.810997	-0.248855	1.87085	18.7982	1.78216	0.114708	0.371284	-4.88225	Mthfd1	22	KO;WT
KO vs. WT	Q8K182	974	-0.347758	-0.802258	0.106741	18.4354	-1.78204	0.114729	0.371284	-4.88242	C8a	22	KO;WT
KO vs. WT	P70318	975	2.73106	-0.839832	6.30195	15.6115	1.78126	0.114863	0.371284	-4.88348	Tial1	1	KO;WT
KO vs. WT	Q9CQT1	976	0.575202	-0.177129	1.32753	17.5397	1.78067	0.114964	0.371284	-4.88428	Mri1	6	KO;WT
KO vs. WT	P10630;P10630-2;P60843	977	0.447539	-0.138092	1.03317	20.1054	1.77984	0.115108	0.371284	-4.88541	Eif4a1;Eif4a2	11	KO;WT
KO vs. WT	O54724	978	-1.53635	-3.54689	0.474187	15.7319	-1.77972	0.115129	0.371284	-4.88557	Cavin1	3	KO;WT
KO vs. WT	Q8BP67	979	0.706652	-0.218689	1.63199	18.3049	1.77859	0.115323	0.37153	-4.8871	Rpl24	6	KO;WT
KO vs. WT	P97927	980	-1.05257	-2.43219	0.327062	16.092	-1.77689	0.115618	0.372101	-4.88941	Lama4	5	KO;WT
KO vs. WT	Q99KB8;Q99KB8-2	981	0.801929	-0.251317	1.85518	17.0787	1.77329	0.116244	0.373103	-4.8943	Hagh	7	KO;WT
KO vs. WT	P16627;P63017	982	0.388166	-0.121716	0.898047	19.6201	1.77305	0.116285	0.373103	-4.89462	Hspa1l;Hspa8	3	KO;WT
KO vs. WT	O89026	983	-0.362997	-0.840224	0.11423	18.0893	-1.77154	0.116548	0.373103	-4.89667	Robo1	17	KO;WT
KO vs. WT	P55258;P61028	984	1.89268	-0.59649	4.38184	16.3411	1.77091	0.11666	0.373103	-4.89753	Rab8a;Rab8b	2	KO;WT
KO vs. WT	P01810	985	-2.84224	-6.5806	0.896121	17.7754	-1.77073	0.11669	0.373103	-4.89777		1	KO;WT
KO vs. WT	Q80UM7	986	-1.25803	-2.91295	0.396882	15.9431	-1.77047	0.116735	0.373103	-4.89812	Mogs	2	KO;WT
KO vs. WT	Q8CIH9	987	0.356604	-0.112642	0.825851	16.9388	1.76994	0.116828	0.373103	-4.89884	Ppat	3	KO;WT
KO vs. WT	P46412	988	-0.375669	-0.870078	0.11874	21.276	-1.76967	0.116876	0.373103	-4.89921	Gpx3	15	KO;WT
KO vs. WT	P97371	989	0.34887	-0.110676	0.808416	19.0415	1.76811	0.11715	0.373456	-4.90133	Psme1	13	KO;WT
KO vs. WT	Q8BWT1	990	0.693484	-0.220375	1.60734	17.7998	1.76738	0.117277	0.373456	-4.90231	Acaa2	5	KO;WT
KO vs. WT	P00405	991	2.13273	-0.67926	4.94472	15.7031	1.76643	0.117446	0.373456	-4.9036	Mtco2	1	KO;WT
KO vs. WT	P68372;P99024;Q7TMM9;Q9CWF2;Q9D6F9;Q9ERD7	992	-1.14977	-2.66581	0.366265	21.6658	-1.76634	0.11746	0.373456	-4.90371	Tubb2a;Tubb2b;Tubb3;Tubb4a;Tubb4b;Tubb5	2	KO;WT
KO vs. WT	Q9CY64	993	0.522845	-0.167237	1.21293	17.2181	1.7646	0.117768	0.373871	-4.90608	Blvra	11	KO;WT
KO vs. WT	P61222	994	0.648073	-0.207795	1.50394	18.4854	1.76356	0.117951	0.373871	-4.90748	Abce1	11	KO;WT
KO vs. WT	Q9D0R2	995	0.537706	-0.172703	1.24811	18.1788	1.76283	0.11808	0.373871	-4.90848	Tars1	14	KO;WT
KO vs. WT	Q9D8N0	996	0.490052	-0.157683	1.13779	19.2217	1.76205	0.118218	0.373871	-4.90953	Eef1g	26	KO;WT
KO vs. WT	Q8VCS0	997	-0.295358	-0.685807	0.0950923	20.0268	-1.7618	0.118262	0.373871	-4.90987	Pglyrp2	11	KO;WT
KO vs. WT	Q61147	998	-0.328088	-0.761988	0.105812	21.7493	-1.76106	0.118394	0.373871	-4.91087	Cp	85	KO;WT
KO vs. WT	P50247	999	0.395434	-0.127577	0.918444	19.1325	1.76091	0.11842	0.373871	-4.91107	Ahcy	19	KO;WT
KO vs. WT	Q9D2R0	1000	-0.556225	-1.29255	0.180101	17.7094	-1.75935	0.118696	0.374367	-4.91317	Aacs	4	KO;WT
KO vs. WT	Q9QXC1	1001	-0.432574	-1.0064	0.141249	21.4805	-1.75572	0.119343	0.374901	-4.91808	Fetub	18	KO;WT
KO vs. WT	P04186	1002	-0.23199	-0.539771	0.0757905	22.6478	-1.7555	0.119382	0.374901	-4.91838	Cfb	55	KO;WT
KO vs. WT	A2AQ07;P68372;P99024;Q7TMM9;Q922F4;Q9CWF2	1003	0.628922	-0.205665	1.46351	18.0991	1.75509	0.119457	0.374901	-4.91894	Tubb1;Tubb2a;Tubb2b;Tubb4b;Tubb5;Tubb6	2	KO;WT
KO vs. WT	O88844;P54071	1004	-0.325543	-0.757609	0.106524	19.8632	-1.75481	0.119506	0.374901	-4.91931	Idh1;Idh2	1	KO;WT
KO vs. WT	Q6PDI5;Q6PDI5-2	1005	0.528446	-0.172925	1.22982	17.635	1.75479	0.119509	0.374901	-4.91934	Ecpas	11	KO;WT
KO vs. WT	Q80W15	1006	-1.88025	-4.37633	0.615833	17.0872	-1.7544	0.119579	0.374901	-4.91986	Igfbpl1	3	KO;WT
KO vs. WT	Q61699;Q61699-2	1007	0.368361	-0.121126	0.857848	18.3916	1.75269	0.119886	0.37549	-4.92218	Hsph1	18	KO;WT
KO vs. WT	P45377	1008	-0.954712	-2.22385	0.31443	17.1989	-1.752	0.120009	0.375503	-4.9231	Akr1b8	4	KO;WT
KO vs. WT	P63330	1009	0.467311	-0.155045	1.08967	19.1314	1.7488	0.120585	0.376635	-4.92743	Ppp2ca	7	KO;WT
KO vs. WT	P29533	1010	-0.278202	-0.648734	0.0923302	20.5996	-1.74867	0.120609	0.376635	-4.92761	Vcam1	22	KO;WT
KO vs. WT	Q9D0I9	1011	0.366189	-0.121939	0.854316	18.1775	1.74721	0.120873	0.377034	-4.92957	Rars1	14	KO;WT
KO vs. WT	Q9JI78	1012	0.511493	-0.17055	1.19354	17.3177	1.74663	0.120977	0.377034	-4.93035	Ngly1	1	KO;WT
KO vs. WT	Q9R1E6;Q9R1E6-3	1013	-0.246252	-0.574742	0.0822383	19.102	-1.74594	0.121102	0.377034	-4.93128	Enpp2	36	KO;WT
KO vs. WT	Q9Z1Q9	1014	0.862663	-0.288633	2.01396	18.0947	1.74513	0.12125	0.377034	-4.93238	Vars1	27	KO;WT
KO vs. WT	Q60847;Q60847-2;Q60847-5	1015	-0.404417	-0.944355	0.135521	19.4372	-1.74445	0.121372	0.377034	-4.93329	Col12a1	153	KO;WT
KO vs. WT	Q7TQ33	1016	-0.427079	-0.997443	0.143285	16.4944	-1.74393	0.121467	0.377034	-4.93399	Rgmb	2	KO;WT
KO vs. WT	Q60598	1017	0.38398	-0.128999	0.896958	16.5202	1.74334	0.121574	0.377034	-4.93479	Cttn	12	KO;WT
KO vs. WT	P28652	1018	-0.91012	-2.12666	0.306421	16.3102	-1.74239	0.121747	0.377201	-4.93607	Camk2b	1	KO;WT
KO vs. WT	O55023	1019	0.328226	-0.110806	0.767259	18.9996	1.7412	0.121963	0.377498	-4.93766	Impa1	8	KO;WT
KO vs. WT	Q8BJY1	1020	0.585524	-0.198832	1.36988	18.1982	1.73862	0.122435	0.378144	-4.94114	Psmd5	9	KO;WT
KO vs. WT	P05202	1021	2.93472	-0.99867	6.86812	16.2544	1.73769	0.122605	0.378144	-4.94239	Got2	1	KO;WT
KO vs. WT	Q9R118	1022	-0.369441	-0.864832	0.125949	17.8655	-1.73689	0.122752	0.378144	-4.94348	Htra1	3	KO;WT
KO vs. WT	P00493	1023	0.333606	-0.113798	0.781011	20.0318	1.73663	0.1228	0.378144	-4.94382	Hprt1	13	KO;WT
KO vs. WT	P09528	1024	0.502831	-0.172069	1.17773	19.4843	1.73522	0.123058	0.378144	-4.94571	Fth1	15	KO;WT
KO vs. WT	O55183	1025	-2.18936	-5.1292	0.750484	15.7772	-1.73447	0.123197	0.378144	-4.94673	Stc1	1	KO;WT
KO vs. WT	P07759;Q03734;Q80X76;Q91WP6	1026	-2.79684	-6.55345	0.959764	16.4652	-1.73399	0.123286	0.378144	-4.94738	Serpina3f;Serpina3k;Serpina3m;Serpina3n	1	KO;WT
KO vs. WT	P19221	1027	-0.299412	-0.701689	0.102866	23.9093	-1.73347	0.123381	0.378144	-4.94807	F2	20	KO;WT
KO vs. WT	P68372;P99024;Q9D6F9	1028	-0.405527	-0.950453	0.139399	22.2542	-1.73323	0.123425	0.378144	-4.9484	Tubb4a;Tubb4b;Tubb5	1	KO;WT
KO vs. WT	P39061;P39061-1	1029	-0.305174	-0.715798	0.10545	18.7513	-1.73092	0.123852	0.378144	-4.9515	Col18a1	14	KO;WT
KO vs. WT	Q8CGA0	1030	-0.797384	-1.87034	0.275572	16.9775	-1.73085	0.123865	0.378144	-4.9516	Ppm1f	5	KO;WT
KO vs. WT	O70492;O70493	1031	-0.387046	-0.907855	0.133762	19.1683	-1.73084	0.123865	0.378144	-4.9516	Snx12;Snx3	2	KO;WT
KO vs. WT	P68037	1032	0.365331	-0.126392	0.857055	19.6276	1.73037	0.123953	0.378144	-4.95224	Ube2l3	9	KO;WT
KO vs. WT	P08752;Q9DC51	1033	1.01859	-0.352717	2.3899	18.3339	1.72997	0.124028	0.378144	-4.95278	Gnai2;Gnai3	1	KO;WT
KO vs. WT	P49586;Q811Q9;Q811Q9-2	1034	-1.90743	-4.47673	0.661864	16.8658	-1.72905	0.124197	0.378144	-4.95401	Pcyt1a;Pcyt1b	4	KO;WT
KO vs. WT	Q6V4S5	1035	-0.42866	-1.00608	0.148759	16.6043	-1.729	0.124207	0.378144	-4.95407	Sdk2	20	KO;WT
KO vs. WT	Q6PCX7;Q6PCX7-2	1036	-1.48863	-3.49388	0.51662	15.7059	-1.72899	0.12421	0.378144	-4.9541	Rgma	2	KO;WT
KO vs. WT	Q8CFX1	1037	-0.396848	-0.931685	0.13799	19.0317	-1.72812	0.12437	0.378266	-4.95525	H6pd	32	KO;WT
KO vs. WT	P97812	1038	-3.22124	-7.56581	1.12334	14.426	-1.72682	0.124611	0.378389	-4.957	Ihh	1	KO;WT
KO vs. WT	P49813	1039	1.48353	-0.517595	3.48466	16.5614	1.72662	0.12465	0.378389	-4.95728	Tmod1	1	KO;WT
KO vs. WT	Q8BWP8;Q8BWP8-2	1040	-0.647746	-1.52238	0.226886	18.1767	-1.72485	0.124978	0.378718	-4.95964	B4gat1	5	KO;WT
KO vs. WT	P16460	1041	-1.82743	-4.29511	0.640251	17.3915	-1.72474	0.124999	0.378718	-4.95979	Ass1	1	KO;WT
KO vs. WT	P41105	1042	0.626602	-0.219872	1.47308	17.4506	1.72406	0.125127	0.378744	-4.96071	Rpl28	6	KO;WT
KO vs. WT	P13020;P13020-2	1043	-0.262246	-0.616729	0.0922368	21.9888	-1.72301	0.125323	0.378974	-4.96212	Gsn	65	KO;WT
KO vs. WT	O35215	1044	-0.696015	-1.63798	0.245945	19.876	-1.72091	0.125715	0.379719	-4.96492	Ddt	3	KO;WT
KO vs. WT	Q64261	1045	-1.0387	-2.44485	0.367452	16.9448	-1.72041	0.125811	0.379719	-4.9656	Cdk6	2	KO;WT
KO vs. WT	P97494	1046	0.712134	-0.252839	1.67711	17.472	1.71878	0.126116	0.380279	-4.96779	Gclc	9	KO;WT
KO vs. WT	P61087	1047	0.295863	-0.105301	0.697027	19.4668	1.71768	0.126323	0.380538	-4.96926	Ube2k	9	KO;WT
KO vs. WT	P34914	1048	-1.21914	-2.87466	0.436387	17.6114	-1.7151	0.126809	0.380917	-4.9727	Ephx2	3	KO;WT
KO vs. WT	P56480	1049	0.960259	-0.343972	2.26449	18.2596	1.71477	0.126872	0.380917	-4.97315	Atp5f1b	12	KO;WT
KO vs. WT	Q9WVK4	1050	0.930763	-0.334227	2.19575	17.7433	1.71366	0.127082	0.380917	-4.97463	Ehd1	22	KO;WT
KO vs. WT	Q9WVL1	1051	1.09945	-0.394879	2.59379	15.9983	1.71357	0.127099	0.380917	-4.97475	Ap4s1	1	KO;WT
KO vs. WT	P01632	1052	-1.60632	-3.79044	0.577811	19.1007	-1.71288	0.127231	0.380917	-4.97568	Igkv7-33	2	KO;WT
KO vs. WT	Q6P5F6	1053	-0.664808	-1.56901	0.239391	18.5965	-1.7124	0.127322	0.380917	-4.97632	Slc39a10	4	KO;WT
KO vs. WT	P34902	1054	-1.01179	-2.38897	0.365393	18.3935	-1.71109	0.127572	0.380917	-4.97808	Il2rg	5	KO;WT
KO vs. WT	Q3U1J4	1055	0.23826	-0.0861571	0.562677	17.7512	1.71049	0.127685	0.380917	-4.97888	Ddb1	19	KO;WT
KO vs. WT	Q61592	1056	-0.887876	-2.09705	0.321296	18.0872	-1.71016	0.127747	0.380917	-4.97931	Gas6	6	KO;WT
KO vs. WT	Q80YX1;Q80YX1-2	1057	-0.304721	-0.71987	0.110427	20.0281	-1.70952	0.12787	0.380917	-4.98018	Tnc	90	KO;WT
KO vs. WT	Q9Z2N8	1058	-0.391773	-0.925536	0.14199	17.0415	-1.70946	0.127881	0.380917	-4.98025	Actl6a	5	KO;WT
KO vs. WT	Q9QUR6	1059	0.239321	-0.0867544	0.565397	18.8025	1.70937	0.127898	0.380917	-4.98037	Prep	26	KO;WT
KO vs. WT	P62855	1060	0.550227	-0.200557	1.30101	19.7706	1.70687	0.128376	0.381979	-4.98372	Rps26	3	KO;WT
KO vs. WT	Q5FWK3	1061	0.345177	-0.126234	0.816588	18.2253	1.70536	0.128665	0.382262	-4.98573	Arhgap1	18	KO;WT
KO vs. WT	Q9CPT4	1062	0.601762	-0.22019	1.42371	19.4516	1.70511	0.128713	0.382262	-4.98607	Mydgf	1	KO;WT
KO vs. WT	Q99L27	1063	0.866946	-0.318688	2.05258	17.2193	1.703	0.129118	0.383103	-4.98888	Gmpr2	2	KO;WT
KO vs. WT	Q9D8S3	1064	-1.54219	-3.65316	0.568773	15.3358	-1.7015	0.129408	0.383105	-4.99089	Arfgap3	1	KO;WT
KO vs. WT	P70428	1065	-0.321798	-0.762288	0.118693	18.8594	-1.70145	0.129416	0.383105	-4.99095	Ext2	24	KO;WT
KO vs. WT	Q9ES89	1066	-0.244359	-0.57893	0.0902114	19.4137	-1.70104	0.129496	0.383105	-4.9915	Extl2	11	KO;WT
KO vs. WT	Q62313	1067	-0.308361	-0.730848	0.114126	17.7564	-1.69988	0.129718	0.383105	-4.99303	Tgoln1	10	KO;WT
KO vs. WT	P97821	1068	-2.44433	-5.79381	0.905144	17.5811	-1.69964	0.129766	0.383105	-4.99336	Ctsc	2	KO;WT
KO vs. WT	Q8CCS6;Q8CCS6-2	1069	-1.76806	-4.19163	0.655508	17.1432	-1.69908	0.129873	0.383105	-4.9941	Pabpn1	1	KO;WT
KO vs. WT	Q61554	1070	-0.259354	-0.615167	0.0964594	16.7695	-1.69763	0.130154	0.383105	-4.99604	Fbn1	14	KO;WT
KO vs. WT	Q6P9R2	1071	0.360623	-0.134515	0.855761	18.142	1.69629	0.130414	0.383105	-4.99782	Oxsr1	10	KO;WT
KO vs. WT	Q91XA2	1072	-0.562187	-1.33418	0.209808	16.844	-1.69605	0.13046	0.383105	-4.99814	Golm1	13	KO;WT
KO vs. WT	Q8BND5;Q8BND5-3	1073	-0.231633	-0.549712	0.0864464	22.1949	-1.69605	0.130462	0.383105	-4.99815	Qsox1	47	KO;WT
KO vs. WT	P62852	1074	0.602978	-0.225148	1.4311	17.523	1.69581	0.130507	0.383105	-4.99846	Rps25	9	KO;WT
KO vs. WT	P24547	1075	0.595495	-0.222529	1.41352	16.3777	1.69545	0.130578	0.383105	-4.99894	Impdh2	4	KO;WT
KO vs. WT	P26040	1076	0.397537	-0.148754	0.943828	18.0247	1.69483	0.130698	0.383105	-4.99977	Ezr	20	KO;WT
KO vs. WT	Q8R1F1	1077	-0.324564	-0.771021	0.121893	18.2555	-1.69314	0.131027	0.383559	-5.00201	Niban2	8	KO;WT
KO vs. WT	Q62009	1078	-0.272131	-0.646543	0.10228	20.9458	-1.69279	0.131096	0.383559	-5.00249	Postn	71	KO;WT
KO vs. WT	P12246	1079	-0.415876	-0.988438	0.156686	24.2303	-1.69166	0.131316	0.383832	-5.00398	Apcs	15	KO;WT
KO vs. WT	P55288;P97291	1080	-0.320373	-0.761608	0.120861	20.0804	-1.69106	0.131433	0.383832	-5.00478	Cdh11;Cdh8	2	KO;WT
KO vs. WT	Q9EPX2	1081	-0.271984	-0.646868	0.1029	17.9472	-1.68974	0.131692	0.38388	-5.00654	Papln	10	KO;WT
KO vs. WT	Q8BHZ0	1082	-1.51781	-3.60984	0.574234	15.2287	-1.68974	0.131692	0.38388	-5.00655	Cyria	2	KO;WT
KO vs. WT	Q8JZL3	1083	1.58783	-0.605936	3.7816	15.5974	1.68573	0.132481	0.385554	-5.01188	Thtpa	1	KO;WT
KO vs. WT	Q9ERE7	1084	-0.948237	-2.25845	0.361979	15.0719	-1.68557	0.132511	0.385554	-5.01208	Mesd	1	KO;WT
KO vs. WT	Q8CIN4	1085	0.290623	-0.111201	0.692447	18.4315	1.68449	0.132725	0.38582	-5.01353	Pak2	5	KO;WT
KO vs. WT	Q61730;Q61730-2;Q61730-3	1086	-0.360416	-0.85954	0.138707	18.2029	-1.68178	0.13326	0.38698	-5.01712	Il1rap	15	KO;WT
KO vs. WT	P97321	1087	-0.270132	-0.644348	0.104084	18.6554	-1.68123	0.133369	0.38698	-5.01785	Fap	30	KO;WT
KO vs. WT	P97816	1088	-1.50182	-3.58471	0.581081	17.1818	-1.67928	0.133757	0.387153	-5.02044	S100g	4	KO;WT
KO vs. WT	Q8BKG3	1089	-0.326229	-0.778723	0.126266	18.2462	-1.67912	0.133788	0.387153	-5.02065	Ptk7	16	KO;WT
KO vs. WT	Q8BVQ5	1090	0.633802	-0.245337	1.51294	17.6553	1.67907	0.133797	0.387153	-5.02071	Ppme1	5	KO;WT
KO vs. WT	P01630	1091	-0.57057	-1.36293	0.221792	20.3403	-1.6771	0.134191	0.387421	-5.02333		2	KO;WT
KO vs. WT	A6H630	1092	1.94113	-0.754624	4.63688	15.4318	1.67706	0.134199	0.387421	-5.02339	Armt1	2	KO;WT
KO vs. WT	P03958	1093	0.835982	-0.325199	1.99716	16.8095	1.67676	0.134258	0.387421	-5.02378	Ada	2	KO;WT
KO vs. WT	O55134	1094	-0.303534	-0.725485	0.118417	19.8739	-1.6754	0.134529	0.387564	-5.02558	Pcdh12	26	KO;WT
KO vs. WT	Q9DAS9	1095	1.13525	-0.443007	2.71351	15.0774	1.67528	0.134554	0.387564	-5.02574	Gng12	1	KO;WT
KO vs. WT	P08905	1096	-0.830696	-1.98611	0.324719	20.6827	-1.67447	0.134716	0.387676	-5.02681	Lyz2	2	KO;WT
KO vs. WT	P70699	1097	-0.68208	-1.63199	0.267828	16.7263	-1.67235	0.135141	0.388545	-5.02962	Gaa	6	KO;WT
KO vs. WT	Q9CQ80	1098	0.330649	-0.130796	0.792095	17.8177	1.66886	0.135842	0.389565	-5.03423	Vps25	2	KO;WT
KO vs. WT	Q8VI78	1099	-0.548674	-1.31466	0.217308	18.5261	-1.66828	0.135959	0.389565	-5.035	Pla1a	5	KO;WT
KO vs. WT	Q8BL97;Q8BL97-2;Q8BL97-3;Q8BL97-4	1100	-1.70143	-4.07684	0.673978	18.3048	-1.6682	0.135975	0.389565	-5.03511	Srsf7	3	KO;WT
KO vs. WT	O70458;O70458-2	1101	-0.395585	-0.947895	0.156725	18.0271	-1.66813	0.135989	0.389565	-5.0352	Osmr	7	KO;WT
KO vs. WT	Q4ZJN1;Q4ZJN1-2	1102	-0.659311	-1.58026	0.261641	17.1184	-1.66735	0.136148	0.389664	-5.03624	C1qtnf9	3	KO;WT
KO vs. WT	P39053;P39053-3;P39053-4;P39053-5;P39053-6;P39054;P39054-2;Q8BZ98;Q8BZ98-2	1103	-1.57057	-3.76643	0.625292	17.4925	-1.66581	0.136459	0.389961	-5.03827	Dnm1;Dnm2;Dnm3	2	KO;WT
KO vs. WT	P63087;P63087-2	1104	0.409784	-0.163215	0.982782	17.8246	1.66561	0.136499	0.389961	-5.03853	Ppp1cc	1	KO;WT
KO vs. WT	P16627;P20029;P63017	1105	0.241987	-0.0969437	0.580917	22.1551	1.66285	0.137059	0.390196	-5.04218	Hspa1l;Hspa5;Hspa8	4	KO;WT
KO vs. WT	P26040;P26043	1106	0.430178	-0.172393	1.03275	16.9344	1.6627	0.137091	0.390196	-5.04238	Ezr;Rdx	2	KO;WT
KO vs. WT	E9Q414	1107	-0.271331	-0.651398	0.108737	22.0409	-1.66269	0.137092	0.390196	-5.04239	Apob	490	KO;WT
KO vs. WT	O88783	1108	-0.294276	-0.706573	0.118022	19.3996	-1.66233	0.137165	0.390196	-5.04287	F5	82	KO;WT
KO vs. WT	Q9JI10	1109	0.795397	-0.319839	1.91063	17.4802	1.66108	0.13742	0.390196	-5.04452	Stk3	3	KO;WT
KO vs. WT	Q5DU25;Q8R0S2-2	1110	-0.595991	-1.43168	0.239699	18.8935	-1.66099	0.137438	0.390196	-5.04463	Iqsec1;Iqsec2	1	KO;WT
KO vs. WT	Q61599	1111	0.278355	-0.111961	0.66867	18.5296	1.66095	0.137447	0.390196	-5.04469	Arhgdib	10	KO;WT
KO vs. WT	Q61830	1112	-0.346807	-0.833851	0.140237	17.7759	-1.65841	0.137964	0.391312	-5.04804	Mrc1	31	KO;WT
KO vs. WT	Q8BMJ2	1113	0.689374	-0.279355	1.6581	17.8405	1.65739	0.138173	0.391552	-5.04938	Lars1	15	KO;WT
KO vs. WT	Q9DC11	1114	-0.336947	-0.811158	0.137264	20.1823	-1.65487	0.138692	0.39267	-5.05271	Plxdc2	12	KO;WT
KO vs. WT	Q02788	1115	-0.407798	-0.981968	0.166373	18.416	-1.65416	0.138838	0.392731	-5.05365	Col6a2	16	KO;WT
KO vs. WT	P09055	1116	-0.320671	-0.772446	0.131104	18.1389	-1.65314	0.139047	0.392969	-5.05499	Itgb1	15	KO;WT
KO vs. WT	P36552	1117	1.68092	-0.689497	4.05133	19.0222	1.65156	0.139373	0.393537	-5.05707	Cpox	7	KO;WT
KO vs. WT	P70698	1118	0.369238	-0.151785	0.89026	17.7396	1.65053	0.139587	0.393725	-5.05843	Ctps1	6	KO;WT
KO vs. WT	Q3SXB8;Q3SXB8-2	1119	-0.296251	-0.714438	0.121936	18.6012	-1.64992	0.139713	0.393725	-5.05923	Colec11	9	KO;WT
KO vs. WT	Q6Q899	1120	-1.33626	-3.22307	0.550557	15.5165	-1.64943	0.139814	0.393725	-5.05987	Rigi	2	KO;WT
KO vs. WT	P26350	1121	0.365433	-0.15083	0.881696	19.4317	1.64858	0.13999	0.393767	-5.06099	Ptma	6	KO;WT
KO vs. WT	P47911	1122	0.465937	-0.192559	1.12443	19.2009	1.64796	0.140118	0.393767	-5.0618	Rpl6	17	KO;WT
KO vs. WT	Q91V92	1123	-0.304391	-0.734801	0.126018	17.6463	-1.64711	0.140294	0.393767	-5.06292	Acly	40	KO;WT
KO vs. WT	Q8C102	1124	-0.418703	-1.01116	0.173751	18.512	-1.64598	0.14053	0.393767	-5.06441	Galnt5	19	KO;WT
KO vs. WT	P01837	1125	-0.592122	-1.43002	0.245779	22.154	-1.64586	0.140556	0.393767	-5.06457	Igkc	10	KO;WT
KO vs. WT	P06240;P39688;P39688-2	1126	0.86266	-0.358168	2.08349	17.1062	1.64573	0.140582	0.393767	-5.06474	Fyn;Lck	1	KO;WT
KO vs. WT	O55137	1127	-0.545601	-1.31825	0.227046	17.4413	-1.64462	0.140812	0.393767	-5.06619	Acot1	6	KO;WT
KO vs. WT	Q06194	1128	-0.900314	-2.17534	0.374713	17.0731	-1.64455	0.140827	0.393767	-5.06629	F8	6	KO;WT
KO vs. WT	P18337	1129	-0.470348	-1.13707	0.196377	18.7849	-1.64303	0.141145	0.39381	-5.06829	Sell	7	KO;WT
KO vs. WT	P58252	1130	0.383916	-0.16039	0.928222	20.2742	1.64273	0.141208	0.39381	-5.06868	Eef2	55	KO;WT
KO vs. WT	P97467	1131	-0.293685	-0.710076	0.122705	17.5892	-1.64269	0.141217	0.39381	-5.06874	Pam	31	KO;WT
KO vs. WT	Q07797	1132	-0.431555	-1.04387	0.180755	18.85	-1.64149	0.141467	0.394159	-5.07031	Lgals3bp	14	KO;WT
KO vs. WT	P57080	1133	2.31482	-0.973614	5.60326	15.725	1.63946	0.141893	0.394995	-5.07297	Usp25	1	KO;WT
KO vs. WT	P23953;Q8VCC2;Q8VCT4	1134	-0.393341	-0.952596	0.165914	21.9976	-1.63807	0.142185	0.395111	-5.0748	Ces1;Ces1c;Ces1d	2	KO;WT
KO vs. WT	Q8CG16	1135	-0.232543	-0.563196	0.0981096	20.0188	-1.63796	0.142207	0.395111	-5.07494	C1ra	26	KO;WT
KO vs. WT	P02301;P68433;P84228;P84244	1136	-1.74103	-4.21733	0.735275	17.7606	-1.63748	0.14231	0.395111	-5.07557	H3-3a;H3-5;H3c1;H3c2	2	KO;WT
KO vs. WT	P47753	1137	0.320114	-0.136127	0.776354	18.8254	1.63412	0.143019	0.396088	-5.07998	Capza1	8	KO;WT
KO vs. WT	P01631	1138	-0.401202	-0.973042	0.170637	20.0029	-1.63404	0.143035	0.396088	-5.08008		4	KO;WT
KO vs. WT	Q6NZB0	1139	0.290386	-0.123619	0.704392	18.5792	1.63359	0.143131	0.396088	-5.08067	Dnajc8	1	KO;WT
KO vs. WT	Q8K1J6	1140	-0.720609	-1.74863	0.307409	16.5912	-1.63257	0.143347	0.396088	-5.08201	Trnt1	4	KO;WT
KO vs. WT	P57780;Q9JI91	1141	-0.70306	-1.70607	0.29995	16.9316	-1.63253	0.143356	0.396088	-5.08206	Actn2;Actn4	2	KO;WT
KO vs. WT	P14873	1142	-0.792934	-1.92435	0.338488	16.5488	-1.63225	0.143415	0.396088	-5.08243	Map1b	22	KO;WT
KO vs. WT	P51885	1143	-0.272379	-0.661239	0.11648	21.8509	-1.63138	0.1436	0.396158	-5.08357	Lum	22	KO;WT
KO vs. WT	P61957	1144	0.511813	-0.219873	1.2435	17.3881	1.62914	0.144074	0.396158	-5.08649	Sumo2	1	KO;WT
KO vs. WT	P01639	1145	-0.638292	-1.55082	0.274237	19.875	-1.62909	0.144085	0.396158	-5.08656	Igkv9-120	3	KO;WT
KO vs. WT	B2RU80	1146	-0.843244	-2.04891	0.36242	16.1703	-1.62892	0.144122	0.396158	-5.08678	Ptprb	10	KO;WT
KO vs. WT	P10287	1147	-0.236042	-0.573571	0.101487	18.2237	-1.62874	0.144161	0.396158	-5.08702	Cdh3	11	KO;WT
KO vs. WT	Q8VCI5	1148	0.334259	-0.14397	0.812488	16.0665	1.62787	0.144345	0.396158	-5.08815	Pex19	3	KO;WT
KO vs. WT	P70186	1149	-1.71846	-4.17789	0.740976	14.7861	-1.62734	0.14446	0.396158	-5.08886	Epyc	1	KO;WT
KO vs. WT	Q61555	1150	-0.263542	-0.640723	0.113639	19.0469	-1.62732	0.144463	0.396158	-5.08888	Fbn2	22	KO;WT
KO vs. WT	Q9R069	1151	-0.970511	-2.35994	0.418914	18.0206	-1.62682	0.144571	0.396158	-5.08954	Bcam	9	KO;WT
KO vs. WT	Q8BGQ6	1152	-0.856781	-2.08435	0.370787	16.903	-1.62554	0.144844	0.396561	-5.09121	Efcab14	3	KO;WT
KO vs. WT	Q76MZ3;Q7TNP2	1153	0.234924	-0.102274	0.572123	19.723	1.62261	0.145471	0.39756	-5.09503	Ppp2r1a;Ppp2r1b	4	KO;WT
KO vs. WT	Q0KL01	1154	2.13646	-0.930325	5.20325	17.8432	1.6225	0.145496	0.39756	-5.09518	Ubxn2b	1	KO;WT
KO vs. WT	O88643	1155	-0.904456	-2.2031	0.394186	13.6961	-1.62208	0.145587	0.39756	-5.09573	Pak1	3	KO;WT
KO vs. WT	Q8BLY2	1156	1.23853	-0.541192	3.01825	14.844	1.62079	0.145863	0.397632	-5.09741	Tars3	1	KO;WT
KO vs. WT	Q01768	1157	-0.224732	-0.547815	0.0983508	21.3011	-1.62003	0.146027	0.397632	-5.0984	Nme2	14	KO;WT
KO vs. WT	Q8VHY0	1158	-0.369747	-0.901522	0.162029	18.352	-1.61938	0.146168	0.397632	-5.09925	Cspg4	45	KO;WT
KO vs. WT	P46414	1159	0.454681	-0.19935	1.10871	17.1654	1.61913	0.146222	0.397632	-5.09958	Cdkn1b	1	KO;WT
KO vs. WT	Q8BHL8	1160	1.76838	-0.775487	4.31225	16.8876	1.61903	0.146244	0.397632	-5.09971	Psmf1	3	KO;WT
KO vs. WT	P33435	1161	-0.677597	-1.65321	0.298019	16.5185	-1.61758	0.146557	0.39814	-5.1016	Mmp13	1	KO;WT
KO vs. WT	Q8CGC7	1162	0.443545	-0.197228	1.08432	17.5311	1.61216	0.147735	0.400802	-5.10867	Eprs1	29	KO;WT
KO vs. WT	Q99JH7	1163	-0.814806	-1.99244	0.362826	15.1435	-1.61145	0.147888	0.400802	-5.10958	Clstn3	2	KO;WT
KO vs. WT	P21107;P21107-2;P58771;P58774;P58774-2	1164	0.286673	-0.12777	0.701117	19.2412	1.611	0.147987	0.400802	-5.11017	Tpm1;Tpm2;Tpm3	4	KO;WT
KO vs. WT	Q8K262	1165	-0.382406	-0.93534	0.170529	17.5005	-1.61073	0.148045	0.400802	-5.11052	Plac9	2	KO;WT
KO vs. WT	P01844	1166	-0.3606	-0.882277	0.161077	19.8583	-1.60989	0.148229	0.400954	-5.11161	Iglc2	4	KO;WT
KO vs. WT	Q64739;Q64739-1;Q64739-3;Q64739-4;Q64739-5;Q64739-6;Q64739-7	1167	-0.332628	-0.814465	0.149209	19.496	-1.6078	0.148688	0.401851	-5.11434	Col11a2	13	KO;WT
KO vs. WT	Q80W65	1168	-0.432925	-1.06048	0.194631	19.3801	-1.6067	0.148929	0.402017	-5.11577	Pcsk9	18	KO;WT
KO vs. WT	O09165	1169	-1.23108	-3.01598	0.553832	18.2579	-1.60636	0.149004	0.402017	-5.11621	Casq1	1	KO;WT
KO vs. WT	Q921I1;Q9DBD0	1170	2.68098	-1.21727	6.57923	25.1952	1.60176	0.150017	0.404404	-5.12218	Ica;Tf	2	KO;WT
KO vs. WT	O09161	1171	-0.73686	-1.80893	0.335209	18.595	-1.60079	0.150231	0.404635	-5.12344	Casq2	4	KO;WT
KO vs. WT	P97792;P97792-2;P97792-3	1172	-1.6465	-4.0435	0.75049	14.4906	-1.59981	0.150448	0.404874	-5.12471	Cxadr	1	KO;WT
KO vs. WT	P02772	1173	-0.269473	-0.662017	0.123072	23.3139	-1.59882	0.150668	0.405121	-5.126	Afp	82	KO;WT
KO vs. WT	O08553;Q62188	1174	1.26526	-0.582577	3.11311	18.1155	1.59474	0.151576	0.40711	-5.13129	Dpysl2;Dpysl3	2	KO;WT
KO vs. WT	Q62523	1175	0.452541	-0.208534	1.11362	16.5916	1.59434	0.151666	0.40711	-5.13181	Zyx	9	KO;WT
KO vs. WT	Q62469	1176	-0.35412	-0.871819	0.163579	18.7197	-1.59311	0.15194	0.407293	-5.1334	Itga2	16	KO;WT
KO vs. WT	Q9EPC1;Q9ES46	1177	0.849104	-0.393074	2.09128	17.0186	1.59203	0.152183	0.407293	-5.1348	Parva;Parvb	2	KO;WT
KO vs. WT	P01027	1178	-0.224745	-0.553634	0.104143	23.173	-1.59153	0.152294	0.407293	-5.13544	C3	231	KO;WT
KO vs. WT	P57110	1179	-1.11579	-2.74867	0.517083	18.1761	-1.59149	0.152303	0.407293	-5.1355	Adamts8	2	KO;WT
KO vs. WT	P61982;P68510	1180	-0.310002	-0.763785	0.14378	19.8234	-1.59108	0.152396	0.407293	-5.13603	Ywhag;Ywhah	4	KO;WT
KO vs. WT	P07758;P22599;Q00896;Q00897;Q00898	1181	-0.226648	-0.558521	0.105225	25.2819	-1.59057	0.152509	0.407293	-5.13669	Serpina1a;Serpina1b;Serpina1c;Serpina1d;Serpina1e	9	KO;WT
KO vs. WT	P08071	1182	-0.30715	-0.757468	0.143168	18.6612	-1.58856	0.15296	0.407869	-5.13928	Ltf	28	KO;WT
KO vs. WT	O88712;O88712-2;O88712-3	1183	0.47513	-0.221512	1.17177	16.7724	1.58846	0.152983	0.407869	-5.13942	Ctbp1	3	KO;WT
KO vs. WT	Q9CQ43;Q9CQ43-2	1184	1.12989	-0.529834	2.78961	15.787	1.58553	0.153645	0.408977	-5.14321	Dut	3	KO;WT
KO vs. WT	Q8R4V5;Q8R4V5-2	1185	-0.448801	-1.10811	0.210505	18.5289	-1.5854	0.153672	0.408977	-5.14337	Oit3	8	KO;WT
KO vs. WT	Q9D967	1186	0.294499	-0.13827	0.727268	17.8791	1.58489	0.153788	0.408977	-5.14402	Mdp1	5	KO;WT
KO vs. WT	Q3TTY5	1187	1.14474	-0.539251	2.82873	18.4575	1.58322	0.154168	0.409562	-5.14619	Krt2	12	KO;WT
KO vs. WT	Q8CG72	1188	-0.823297	-2.03583	0.389236	16.4326	-1.58138	0.154584	0.409562	-5.14856	Adprs	2	KO;WT
KO vs. WT	Q7TQN3	1189	-0.351282	-0.868933	0.166369	18.948	-1.58049	0.154786	0.409562	-5.14971	Wfikkn2	4	KO;WT
KO vs. WT	P13020	1190	-0.25966	-0.642479	0.123159	20.3076	-1.57974	0.154958	0.409562	-5.15068	Gsn	9	KO;WT
KO vs. WT	P04104	1191	0.680733	-0.322888	1.68435	19.2629	1.57972	0.154962	0.409562	-5.1507	Krt1	5	KO;WT
KO vs. WT	O55189	1192	-1.12597	-2.78602	0.534084	17.5747	-1.57971	0.154964	0.409562	-5.15071	Ambn	1	KO;WT
KO vs. WT	P36536	1193	0.72018	-0.341864	1.78222	17.8853	1.57933	0.155052	0.409562	-5.15121	Sar1a	5	KO;WT
KO vs. WT	Q9QZ25	1194	-0.485437	-1.2019	0.231027	17.7647	-1.57802	0.15535	0.409562	-5.1529	Vnn3	15	KO;WT
KO vs. WT	P01675;P01676;P01677;P01678;P01679	1195	-0.321687	-0.796533	0.153159	21.2641	-1.57781	0.155398	0.409562	-5.15317		2	KO;WT
KO vs. WT	Q9QYG0;Q9QYG0-2	1196	-0.451181	-1.1172	0.214841	18.842	-1.57774	0.155413	0.409562	-5.15326	Ndrg2	11	KO;WT
KO vs. WT	P70124	1197	-0.63325	-1.56843	0.301934	17.4292	-1.57707	0.155566	0.409562	-5.15412	Serpinb5	6	KO;WT
KO vs. WT	Q62000	1198	-0.228814	-0.56696	0.109331	19.2085	-1.57599	0.155814	0.409562	-5.15552	Ogn	19	KO;WT
KO vs. WT	Q8R5A0	1199	1.49758	-0.71576	3.71091	15.31	1.57585	0.155846	0.409562	-5.15569	Smyd2	1	KO;WT
KO vs. WT	P97298	1200	-0.248232	-0.615247	0.118784	21.64	-1.57524	0.155986	0.409562	-5.15648	Serpinf1	30	KO;WT
KO vs. WT	Q9DAU7	1201	-1.72508	-4.27579	0.825619	13.6244	-1.57516	0.156005	0.409562	-5.15659	Wfdc2	1	KO;WT
KO vs. WT	P08226	1202	-0.220977	-0.547787	0.105832	22.0493	-1.5748	0.156086	0.409562	-5.15704	Apoe	69	KO;WT
KO vs. WT	Q64674	1203	0.401116	-0.192956	0.995189	18.4964	1.57255	0.156603	0.410023	-5.15994	Srm	12	KO;WT
KO vs. WT	P15535;P15535-2	1204	-0.232717	-0.577384	0.111951	19.7469	-1.57253	0.156607	0.410023	-5.15996	B4galt1	14	KO;WT
KO vs. WT	Q61166;Q6PER3	1205	-1.20424	-2.98802	0.579536	17.8868	-1.57234	0.156651	0.410023	-5.16021	Mapre1;Mapre3	2	KO;WT
KO vs. WT	P68040	1206	0.401377	-0.193558	0.996311	19.5936	1.57129	0.156893	0.410314	-5.16156	Rack1	12	KO;WT
KO vs. WT	Q8VE47	1207	-1.72154	-4.27489	0.831812	17.1931	-1.57029	0.157124	0.410578	-5.16285	Uba5	4	KO;WT
KO vs. WT	Q91XU3	1208	1.1393	-0.551806	2.83041	15.7389	1.56906	0.157406	0.410976	-5.16442	Pip4k2c	3	KO;WT
KO vs. WT	Q9WUK2;Q9WUK2-2	1209	0.340895	-0.16549	0.84728	16.4558	1.56788	0.15768	0.411019	-5.16594	Eif4h	5	KO;WT
KO vs. WT	Q61711	1210	-0.792817	-1.97102	0.385386	17.5173	-1.56721	0.157836	0.411019	-5.16681	Ibsp	1	KO;WT
KO vs. WT	P06837	1211	-0.403086	-1.00241	0.196241	16.3593	-1.56642	0.158019	0.411019	-5.16782	Gap43	7	KO;WT
KO vs. WT	Q99JN2;Q99JN2-2	1212	-0.921332	-2.29136	0.4487	15.9216	-1.56624	0.158059	0.411019	-5.16805	Klhl22	1	KO;WT
KO vs. WT	Q9D0F9	1213	-0.480854	-1.1961	0.234389	19.4144	-1.56579	0.158165	0.411019	-5.16863	Pgm1	46	KO;WT
KO vs. WT	Q91YR1;Q9Z0P5	1214	-0.748122	-1.86229	0.366045	16.0342	-1.56385	0.158615	0.411019	-5.17112	Twf1;Twf2	2	KO;WT
KO vs. WT	Q8BH04	1215	2.49146	-1.21945	6.20237	14.915	1.56368	0.158655	0.411019	-5.17134	Pck2	1	KO;WT
KO vs. WT	Q6PAV2;Q6PAV2-2	1216	1.52482	-0.746355	3.79599	15.2098	1.56365	0.15866	0.411019	-5.17137	Herc4	2	KO;WT
KO vs. WT	P05132;P68181;P68181-2;P68181-3;P68181-4	1217	0.356116	-0.17436	0.886592	16.923	1.5635	0.158695	0.411019	-5.17156	Prkaca;Prkacb	5	KO;WT
KO vs. WT	Q9D1X0	1218	-0.523303	-1.30321	0.256606	17.6897	-1.56272	0.158877	0.411019	-5.17256	Nol3	3	KO;WT
KO vs. WT	Q91WP0	1219	-0.231565	-0.576748	0.113618	19.6306	-1.56241	0.158949	0.411019	-5.17296	Masp2	25	KO;WT
KO vs. WT	Q3UH93	1220	-1.22827	-3.0595	0.602967	17.3562	-1.56215	0.159011	0.411019	-5.1733	Plxnd1	5	KO;WT
KO vs. WT	Q8BYC6	1221	1.60944	-0.790802	4.00968	16.6544	1.56168	0.15912	0.411019	-5.1739	Taok3	2	KO;WT
KO vs. WT	O88844	1222	-0.286985	-0.715131	0.141161	19.331	-1.56114	0.159247	0.411019	-5.1746	Idh1	29	KO;WT
KO vs. WT	P50429	1223	-2.89808	-7.22584	1.42967	19.2886	-1.55963	0.1596	0.411592	-5.17653	Arsb	1	KO;WT
KO vs. WT	Q6P9K9	1224	-1.63531	-4.07921	0.808589	15.3811	-1.55844	0.159878	0.411661	-5.17806	Nrxn3	1	KO;WT
KO vs. WT	P97314	1225	-1.14147	-2.8474	0.564452	15.6186	-1.5584	0.159887	0.411661	-5.17811	Csrp2	1	KO;WT
KO vs. WT	O88968	1226	-0.259586	-0.64791	0.128739	20.3578	-1.55689	0.16024	0.411734	-5.18004	Tcn2	26	KO;WT
KO vs. WT	Q9JKF1	1227	-0.280851	-0.701065	0.139362	17.8774	-1.55661	0.160307	0.411734	-5.1804	Iqgap1	26	KO;WT
KO vs. WT	Q920H1	1228	-0.41637	-1.03935	0.206609	19.6878	-1.55661	0.160307	0.411734	-5.1804	Scgb3a2	4	KO;WT
KO vs. WT	Q62356	1229	-0.262722	-0.656225	0.130781	21.1783	-1.55497	0.160693	0.412092	-5.1825	Fstl1	9	KO;WT
KO vs. WT	Q05816	1230	0.323534	-0.161373	0.808441	20.2339	1.55394	0.160935	0.412092	-5.18381	Fabp5	10	KO;WT
KO vs. WT	P07758;P22599;Q00897;Q00898	1231	-0.464324	-1.16027	0.23162	21.8912	-1.55389	0.160947	0.412092	-5.18388	Serpina1a;Serpina1b;Serpina1d;Serpina1e	4	KO;WT
KO vs. WT	P17710;P17710-2;P17710-3;P17710-4	1232	0.591447	-0.295086	1.47798	17.903	1.5538	0.160969	0.412092	-5.184	Hk1	2	KO;WT
KO vs. WT	P28481;P28481-1;P28481-2;P28481-4;P28481-5;P28481-6;P28481-7	1233	-0.306739	-0.767657	0.154179	17.464	-1.54995	0.161878	0.414083	-5.18892	Col2a1	15	KO;WT
KO vs. WT	Q810D6	1234	0.877281	-0.442632	2.19719	15.8245	1.54798	0.162345	0.414465	-5.19143	Grwd1	1	KO;WT
KO vs. WT	P01887	1235	-0.236614	-0.592764	0.119536	22.9075	-1.54732	0.162502	0.414465	-5.19227	B2m	11	KO;WT
KO vs. WT	Q80SW1	1236	-0.656715	-1.64578	0.332347	17.0659	-1.54642	0.162718	0.414465	-5.19343	Ahcyl1	4	KO;WT
KO vs. WT	Q3TIV5;Q3TIV5-2	1237	1.83624	-0.929423	4.60191	16.7806	1.54634	0.162737	0.414465	-5.19353	Zc3h15	1	KO;WT
KO vs. WT	P52430	1238	-0.561326	-1.40679	0.284141	20.9963	-1.54629	0.162747	0.414465	-5.19359	Pon1	14	KO;WT
KO vs. WT	Q9JMB8;Q9JMB8-2	1239	-0.863663	-2.16498	0.437657	17.6578	-1.54573	0.162882	0.414465	-5.19431	Cntn6	9	KO;WT
KO vs. WT	O35841	1240	-1.0978	-2.75226	0.556659	17.2938	-1.5454	0.162961	0.414465	-5.19473	Api5	3	KO;WT
KO vs. WT	P07310;Q04447	1241	-0.310221	-0.778062	0.157619	21.8768	-1.54436	0.163209	0.414465	-5.19606	Ckb;Ckm	6	KO;WT
KO vs. WT	P01749	1242	-0.320046	-0.802704	0.162612	19.3726	-1.54435	0.16321	0.414465	-5.19607	Ighv1-61	5	KO;WT
KO vs. WT	P70194	1243	-0.886951	-2.22671	0.452813	17.4819	-1.54186	0.163807	0.415644	-5.19924	Clec4f	10	KO;WT
KO vs. WT	P10630;P10630-2;P60843;Q91VC3	1244	0.446829	-0.228709	1.12237	19.1828	1.54051	0.16413	0.416129	-5.20096	Eif4a1;Eif4a2;Eif4a3	3	KO;WT
KO vs. WT	Q9D0B6	1245	1.16595	-0.598141	2.93003	16.5809	1.53933	0.164413	0.416491	-5.20246	Pbdc1	4	KO;WT
KO vs. WT	P41317	1246	-0.41848	-1.05195	0.214994	19.9784	-1.53858	0.164594	0.416491	-5.20342	Mbl2	12	KO;WT
KO vs. WT	Q62093	1247	-1.43618	-3.61063	0.738271	18.3932	-1.53827	0.164668	0.416491	-5.20382	Srsf2	2	KO;WT
KO vs. WT	Q5SWU9;Q5SWU9-2	1248	2.48533	-1.28069	6.25135	14.3573	1.537	0.164974	0.416929	-5.20543	Acaca	1	KO;WT
KO vs. WT	Q8BG60;Q8BG60-2	1249	1.27907	-0.661428	3.21957	15.6704	1.53516	0.165417	0.417408	-5.20777	Txnip	1	KO;WT
KO vs. WT	Q8VHR0	1250	-0.481453	-1.21226	0.249351	18.0182	-1.53436	0.165613	0.417408	-5.20879	Pcdh18	16	KO;WT
KO vs. WT	P61255	1251	0.699931	-0.362681	1.76254	18.2602	1.5341	0.165675	0.417408	-5.20912	Rpl26	9	KO;WT
KO vs. WT	Q6A028	1252	1.11134	-0.575943	2.79863	15.9297	1.53402	0.165693	0.417408	-5.20921	Swap70	6	KO;WT
KO vs. WT	Q8R2G6	1253	-0.447327	-1.1273	0.232641	16.1182	-1.53218	0.16614	0.4182	-5.21156	Ccdc80	3	KO;WT
KO vs. WT	Q8BU30	1254	0.601923	-0.313924	1.51777	17.782	1.5307	0.166498	0.418769	-5.21343	Iars1	14	KO;WT
KO vs. WT	Q9Z1Z2	1255	0.317913	-0.166085	0.801911	18.3522	1.52981	0.166716	0.418981	-5.21457	Strap	17	KO;WT
KO vs. WT	Q9R0G6	1256	-0.277824	-0.700947	0.145299	20.2858	-1.52924	0.166854	0.418996	-5.21529	Comp	9	KO;WT
KO vs. WT	O89094	1257	-1.03018	-2.60092	0.540552	17.2657	-1.52751	0.167276	0.41972	-5.21748	Casp14	3	KO;WT
KO vs. WT	P62137;P62141;P63087;P63087-2	1258	0.245441	-0.129259	0.620141	18.9374	1.52558	0.167747	0.420543	-5.21993	Ppp1ca;Ppp1cb;Ppp1cc	4	KO;WT
KO vs. WT	P28665	1259	-0.877566	-2.21774	0.462604	17.8685	-1.52508	0.16787	0.420543	-5.22056	Mug1	46	KO;WT
KO vs. WT	Q9D1K2	1260	1.54732	-0.81871	3.91335	15.8647	1.52312	0.168352	0.421249	-5.22305	Atp6v1f	2	KO;WT
KO vs. WT	Q9CWS0	1261	-0.36284	-0.917764	0.192084	18.7825	-1.52284	0.168419	0.421249	-5.2234	Ddah1	11	KO;WT
KO vs. WT	Q04857	1262	-0.476134	-1.20526	0.252994	18.063	-1.52089	0.168899	0.421933	-5.22587	Col6a1	21	KO;WT
KO vs. WT	Q8R422	1263	-0.390012	-0.987355	0.207331	18.1433	-1.52064	0.168961	0.421933	-5.22618	Cd109	25	KO;WT
KO vs. WT	P11672	1264	-1.34867	-3.41565	0.718299	18.873	-1.51966	0.169204	0.422206	-5.22743	Lcn2	3	KO;WT
KO vs. WT	Q9CPU0	1265	0.621395	-0.331964	1.57475	20.8229	1.51804	0.169602	0.422866	-5.22947	Glo1	8	KO;WT
KO vs. WT	Q9WVJ2	1266	0.469128	-0.25104	1.1893	18.2525	1.51716	0.169822	0.423078	-5.23059	Psmd13	18	KO;WT
KO vs. WT	Q80XI7	1267	-1.82657	-4.63268	0.979545	15.5701	-1.51602	0.170104	0.423447	-5.23203	Bpifb9a	7	KO;WT
KO vs. WT	P47867	1268	-0.380068	-0.964232	0.204096	16.9281	-1.51531	0.17028	0.423552	-5.23293	Scg3	13	KO;WT
KO vs. WT	Q8BT18	1269	-0.844763	-2.14488	0.455359	16.3745	-1.5133	0.170779	0.424103	-5.23547	Armh4	3	KO;WT
KO vs. WT	P15331;P15331-2;P15331-3;P20152	1270	-0.961443	-2.44142	0.518536	19.1816	-1.51301	0.170851	0.424103	-5.23583	Prph;Vim	2	KO;WT
KO vs. WT	P41216	1271	-1.5951	-4.05083	0.860637	15.4243	-1.51279	0.170905	0.424103	-5.23611	Acsl1	1	KO;WT
KO vs. WT	P31786	1272	-0.309864	-0.787803	0.168075	20.325	-1.50998	0.171606	0.425203	-5.23965	Dbi	7	KO;WT
KO vs. WT	P14847	1273	-0.226154	-0.574988	0.122681	22.5901	-1.50993	0.171618	0.425203	-5.23971	Crp	7	KO;WT
KO vs. WT	P97311	1274	0.706661	-0.383892	1.79721	16.4205	1.50917	0.171809	0.425342	-5.24068	Mcm6	5	KO;WT
KO vs. WT	P62814	1275	0.561182	-0.306313	1.42868	17.3483	1.50664	0.172442	0.425954	-5.24386	Atp6v1b2	9	KO;WT
KO vs. WT	P46460	1276	0.436328	-0.238315	1.11097	18.0512	1.5063	0.172527	0.425954	-5.24429	Nsf	8	KO;WT
KO vs. WT	Q91Z83	1277	-0.417656	-1.0635	0.228189	17.3972	-1.50613	0.172569	0.425954	-5.2445	Myh7	6	KO;WT
KO vs. WT	Q61559	1278	-0.266446	-0.67855	0.145658	20.025	-1.50583	0.172647	0.425954	-5.24489	Fcgrt	1	KO;WT
KO vs. WT	Q9D892	1279	0.480967	-0.263221	1.22515	18.7469	1.50524	0.172795	0.425954	-5.24563	Itpa	7	KO;WT
KO vs. WT	Q99P87	1280	-0.490349	-1.24926	0.268565	19.3792	-1.50482	0.172899	0.425954	-5.24615	Retn	1	KO;WT
KO vs. WT	Q9JLT4;Q9JLT4-2;Q9JLT4-4	1281	0.867394	-0.47568	2.21047	16.8201	1.50414	0.17307	0.425954	-5.247	Txnrd2	10	KO;WT
KO vs. WT	P70372	1282	0.966987	-0.530562	2.46454	17.7798	1.50388	0.173137	0.425954	-5.24734	Elavl1	2	KO;WT
KO vs. WT	P27106	1283	-2.40018	-6.12448	1.32413	16.5299	-1.50096	0.173872	0.427328	-5.251	Amh	7	KO;WT
KO vs. WT	Q00493	1284	-0.34012	-0.868094	0.187854	17.5015	-1.50035	0.174028	0.427328	-5.25178	Cpe	11	KO;WT
KO vs. WT	Q9R0U0;Q9R0U0-2;Q9R0U0-3	1285	-1.37029	-3.49784	0.757252	16.4978	-1.50006	0.174102	0.427328	-5.25214	Srsf10	1	KO;WT
KO vs. WT	Q9EP64	1286	-0.279572	-0.7139	0.154756	21.1138	-1.49916	0.174328	0.427552	-5.25327	Tnmd	1	KO;WT
KO vs. WT	O54962	1287	0.740975	-0.410746	1.8927	16.914	1.49841	0.17452	0.42769	-5.25422	Banf1	7	KO;WT
KO vs. WT	Q61838	1288	-0.252902	-0.647144	0.141341	23.1888	-1.49404	0.175631	0.430079	-5.2597	Pzp	143	KO;WT
KO vs. WT	Q9JHH6	1289	-0.295662	-0.757188	0.165864	21.1531	-1.49201	0.176148	0.431009	-5.26223	Cpb2	17	KO;WT
KO vs. WT	Q04447	1290	-0.359171	-0.920259	0.201917	20.0784	-1.49088	0.176438	0.431252	-5.26365	Ckb	24	KO;WT
KO vs. WT	P28798	1291	-2.72546	-6.98402	1.53311	18.68	-1.49056	0.176521	0.431252	-5.26405	Grn	1	KO;WT
KO vs. WT	Q62419	1292	0.481642	-0.27137	1.23465	18.543	1.48969	0.176744	0.431364	-5.26515	Sh3gl1	3	KO;WT
KO vs. WT	Q3UZA1;Q3UZA1-2	1293	-0.520261	-1.33386	0.293334	17.2	-1.48931	0.17684	0.431364	-5.26561	Rcsd1	5	KO;WT
KO vs. WT	P31230	1294	0.617929	-0.348866	1.58472	18.2228	1.4886	0.177024	0.43148	-5.26651	Aimp1	7	KO;WT
KO vs. WT	P01642	1295	-0.514468	-1.32013	0.291191	19.3592	-1.48724	0.177374	0.43192	-5.26821	Gm10881	4	KO;WT
KO vs. WT	Q2PZL6	1296	-0.393991	-1.01126	0.223282	17.5945	-1.48656	0.177549	0.43192	-5.26906	Fat4	25	KO;WT
KO vs. WT	Q8CBW3;Q8CBW3-2;Q8CBW3-3;Q8CBW3-4;Q8CBW3-5	1297	-0.668324	-1.71601	0.379363	16.8302	-1.48569	0.177772	0.43192	-5.27015	Abi1	2	KO;WT
KO vs. WT	Q5SUR0	1298	0.408718	-0.232054	1.04949	17.7372	1.48557	0.177804	0.43192	-5.2703	Pfas	12	KO;WT
KO vs. WT	Q8BG22;Q8BG22-2;Q9QX15	1299	-0.353922	-0.909032	0.201188	17.8186	-1.48492	0.177972	0.43192	-5.27112	Clca2;Clca3a1	1	KO;WT
KO vs. WT	P07759;Q03734;Q91WP6	1300	-1.46543	-3.76529	0.834426	17.5166	-1.48401	0.178206	0.43192	-5.27224	Serpina3k;Serpina3m;Serpina3n	1	KO;WT
KO vs. WT	Q62165	1301	-0.291055	-0.747935	0.165826	19.048	-1.4837	0.178287	0.43192	-5.27264	Dag1	12	KO;WT
KO vs. WT	Q3UJB9;Q3UJB9-2	1302	-0.478588	-1.22987	0.272697	16.6324	-1.48365	0.1783	0.43192	-5.2727	Edc4	1	KO;WT
KO vs. WT	Q921V5	1303	-0.233476	-0.600462	0.133509	17.2313	-1.48172	0.178798	0.432555	-5.2751	Mgat2	5	KO;WT
KO vs. WT	P21107;P58771	1304	-0.308652	-0.793851	0.176546	17.2898	-1.48157	0.178837	0.432555	-5.27529	Tpm1;Tpm3	4	KO;WT
KO vs. WT	O89020	1305	-0.222197	-0.571809	0.127415	19.8075	-1.48022	0.179189	0.432804	-5.27698	Afm	27	KO;WT
KO vs. WT	P09036	1306	-1.12729	-2.90187	0.647294	19.9906	-1.47949	0.179379	0.432804	-5.27789	Spink1	2	KO;WT
KO vs. WT	Q9WUD1	1307	0.553291	-0.318141	1.42472	16.6598	1.47874	0.179572	0.432804	-5.27882	Stub1	1	KO;WT
KO vs. WT	Q60668;Q60668-3;Q9Z130	1308	-0.535525	-1.37909	0.308036	18.7003	-1.47855	0.179622	0.432804	-5.27906	Hnrnpd;Hnrnpdl	1	KO;WT
KO vs. WT	O70362	1309	-0.213481	-0.549938	0.122975	21.9793	-1.47776	0.179828	0.432804	-5.28005	Gpld1	49	KO;WT
KO vs. WT	Q9D7X8	1310	-0.408579	-1.05266	0.235498	17.4536	-1.47745	0.17991	0.432804	-5.28044	Ggct	3	KO;WT
KO vs. WT	B9EKR1	1311	-0.236028	-0.608134	0.136079	18.2519	-1.4773	0.179948	0.432804	-5.28062	Ptprz1	14	KO;WT
KO vs. WT	Q9D7I5;Q9D7I5-2	1312	-0.811232	-2.09129	0.468825	17.2864	-1.47601	0.180285	0.432804	-5.28223	Lhpp	1	KO;WT
KO vs. WT	P56376	1313	0.505984	-0.292846	1.30481	18.0031	1.47522	0.180492	0.432804	-5.28322	Acyp1	5	KO;WT
KO vs. WT	Q3U492	1314	2.67158	-1.54639	6.88954	16.8896	1.47516	0.180508	0.432804	-5.28329	Kcp	1	KO;WT
KO vs. WT	Q8BMS2	1315	-1.36946	-3.53184	0.792919	18.61	-1.475	0.18055	0.432804	-5.28349	Spon2	4	KO;WT
KO vs. WT	Q99M71	1316	-0.913032	-2.35485	0.528783	16.7292	-1.47486	0.180587	0.432804	-5.28367	Epdr1	3	KO;WT
KO vs. WT	Q03137;Q03137-2	1317	-0.908792	-2.34467	0.527083	17.7271	-1.47408	0.18079	0.43288	-5.28463	Epha4	4	KO;WT
KO vs. WT	Q60597	1318	1.48957	-0.864549	3.84368	15.9749	1.47369	0.180893	0.43288	-5.28512	Ogdh	3	KO;WT
KO vs. WT	O35945;P24549;P47738;Q62148;Q9JHW9	1319	-0.427088	-1.1023	0.248129	17.4849	-1.47315	0.181033	0.432888	-5.28579	Aldh1a1;Aldh1a2;Aldh1a3;Aldh1a7;Aldh2	2	KO;WT
KO vs. WT	P51910	1320	-0.311676	-0.805191	0.181838	22.1635	-1.47088	0.181629	0.433852	-5.28861	Apod	5	KO;WT
KO vs. WT	Q6P1D5;Q6P1D5-2	1321	-0.33015	-0.853025	0.192726	18.5539	-1.47057	0.181711	0.433852	-5.289	Sez6l	7	KO;WT
KO vs. WT	O88322;P10493	1322	-0.398306	-1.02951	0.232894	21.1143	-1.46968	0.181945	0.434032	-5.2901	Nid1;Nid2	1	KO;WT
KO vs. WT	O35887	1323	-0.430796	-1.11369	0.252098	18.2634	-1.46924	0.182062	0.434032	-5.29066	Calu	15	KO;WT
KO vs. WT	O54833	1324	-0.483688	-1.25077	0.283398	19.7813	-1.46857	0.182238	0.434123	-5.29149	Csnk2a2	1	KO;WT
KO vs. WT	Q09200	1325	-0.681645	-1.76361	0.400318	16.9995	-1.4673	0.182573	0.434592	-5.29306	B4galnt1	7	KO;WT
KO vs. WT	Q62348	1326	0.365704	-0.215311	0.946719	19.088	1.46594	0.182933	0.435122	-5.29475	Tsn	10	KO;WT
KO vs. WT	Q9JII5;Q9JII5-2	1327	1.07093	-0.631983	2.77385	16.2221	1.46468	0.183267	0.435586	-5.29632	Dazap1	2	KO;WT
KO vs. WT	P48962;P51881;Q3V132	1328	-0.845108	-2.19147	0.501252	18.1414	-1.46192	0.183998	0.436996	-5.29973	Slc25a31;Slc25a4;Slc25a5	2	KO;WT
KO vs. WT	Q64685	1329	-0.764278	-1.98316	0.454606	15.43	-1.46037	0.184412	0.43752	-5.30166	St6gal1	1	KO;WT
KO vs. WT	Q00896	1330	4.70709	-2.80278	12.2169	18.3425	1.4598	0.184564	0.43752	-5.30236	Serpina1c	1	KO;WT
KO vs. WT	P22599;Q00897;Q00898	1331	-0.259028	-0.672367	0.154311	26.5391	-1.45953	0.184635	0.43752	-5.30269	Serpina1b;Serpina1d;Serpina1e	4	KO;WT
KO vs. WT	P62911	1332	0.62798	-0.374566	1.63053	17.4863	1.45886	0.184814	0.437614	-5.30352	Rpl32	3	KO;WT
KO vs. WT	P09103	1333	-0.242606	-0.630298	0.145086	19.7907	-1.45743	0.185196	0.437841	-5.30529	P4hb	42	KO;WT
KO vs. WT	P98064;P98064-2	1334	-0.217699	-0.565651	0.130254	20.5199	-1.45716	0.185268	0.437841	-5.30562	Masp1	10	KO;WT
KO vs. WT	Q9ESY9	1335	-0.468016	-1.21666	0.280622	18.3396	-1.456	0.185579	0.437841	-5.30706	Ifi30	1	KO;WT
KO vs. WT	P15532;Q01768	1336	-0.378675	-0.984502	0.227151	21.4202	-1.45577	0.185642	0.437841	-5.30735	Nme1;Nme2	10	KO;WT
KO vs. WT	Q91X72	1337	-0.316174	-0.822036	0.189689	20.254	-1.45568	0.185665	0.437841	-5.30746	Hpx	20	KO;WT
KO vs. WT	Q91VJ4	1338	0.593313	-0.356219	1.54284	16.5564	1.45528	0.185772	0.437841	-5.30795	Stk38	2	KO;WT
KO vs. WT	P42669	1339	-0.545582	-1.41897	0.327806	17.5422	-1.45488	0.185881	0.437841	-5.30845	Pura	1	KO;WT
KO vs. WT	P26443	1340	-0.871875	-2.26836	0.52461	16.2691	-1.45409	0.186092	0.438011	-5.30943	Glud1	4	KO;WT
KO vs. WT	Q8BTI9	1341	-0.306979	-0.798904	0.184946	17.3551	-1.45339	0.18628	0.438126	-5.31029	Pik3cb	2	KO;WT
KO vs. WT	Q9EPL2;Q9EPL2-2	1342	-0.254418	-0.662329	0.153493	18.626	-1.45263	0.186484	0.438279	-5.31123	Clstn1	21	KO;WT
KO vs. WT	Q9D0W5	1343	1.46001	-0.884364	3.80439	16.8335	1.45045	0.187073	0.439327	-5.31392	Ppil1	4	KO;WT
KO vs. WT	Q9JJN5	1344	-0.21478	-0.55982	0.130259	20.5045	-1.44977	0.187256	0.439327	-5.31476	Cpn1	27	KO;WT
KO vs. WT	Q8C3I8	1345	1.57844	-0.958288	4.11516	15.6185	1.4492	0.187411	0.439327	-5.31547	Hgh1	2	KO;WT
KO vs. WT	P01758	1346	-0.979225	-2.55325	0.594803	18.6181	-1.44892	0.187487	0.439327	-5.31581	Igh-VJ558	2	KO;WT
KO vs. WT	P37804	1347	-0.370522	-0.96734	0.226295	18.3976	-1.44593	0.188297	0.440898	-5.3195	Tagln	12	KO;WT
KO vs. WT	P12658	1348	-0.524881	-1.37077	0.321008	19.3354	-1.44518	0.188501	0.440997	-5.32042	Calb1	1	KO;WT
KO vs. WT	O88958	1349	0.36893	-0.22581	0.963671	18.1214	1.44474	0.188619	0.440997	-5.32096	Gnpda1	4	KO;WT
KO vs. WT	P50431	1350	1.31322	-0.804948	3.43138	17.2818	1.44394	0.188836	0.441002	-5.32194	Shmt1	8	KO;WT
KO vs. WT	O55188	1351	-0.617737	-1.61428	0.37881	17.0677	-1.44371	0.188901	0.441002	-5.32223	Dmp1	14	KO;WT
KO vs. WT	P28843	1352	-0.626514	-1.63815	0.385127	15.1511	-1.44237	0.189264	0.441225	-5.32387	Dpp4	4	KO;WT
KO vs. WT	Q06335;Q06335-2	1353	-0.25897	-0.677442	0.159503	18.1168	-1.4413	0.189556	0.441225	-5.32519	Aplp2	2	KO;WT
KO vs. WT	Q99P31	1354	0.422003	-0.260242	1.10425	17.2203	1.44062	0.189744	0.441225	-5.32603	Hspbp1	4	KO;WT
KO vs. WT	O08997	1355	0.343328	-0.211825	0.898481	19.9144	1.44036	0.189815	0.441225	-5.32635	Atox1	4	KO;WT
KO vs. WT	P06467	1356	0.698984	-0.431275	1.82924	21.4313	1.44033	0.189822	0.441225	-5.32638	Hbz	19	KO;WT
KO vs. WT	Q6PDY2	1357	0.789199	-0.486983	2.06538	15.2531	1.44028	0.189836	0.441225	-5.32645	Ado	2	KO;WT
KO vs. WT	Q9D711	1358	1.25426	-0.775609	3.28412	17.0435	1.4391	0.190157	0.441545	-5.32789	Pir	2	KO;WT
KO vs. WT	Q61129	1359	-0.203122	-0.531931	0.125687	20.7519	-1.43875	0.190253	0.441545	-5.32832	Cfi	27	KO;WT
KO vs. WT	Q62422	1360	0.214177	-0.132686	0.561039	18.3863	1.43809	0.190434	0.44163	-5.32913	Ostf1	7	KO;WT
KO vs. WT	Q8BH58	1361	0.237121	-0.147033	0.621274	17.7291	1.4376	0.19057	0.44163	-5.32974	Tiprl	13	KO;WT
KO vs. WT	Q9CQ92	1362	1.57135	-0.976853	4.11955	16.9823	1.43619	0.190957	0.441758	-5.33147	Fis1	2	KO;WT
KO vs. WT	Q05793	1363	-0.33689	-0.883321	0.209542	18.2949	-1.4359	0.191036	0.441758	-5.33182	Hspg2	78	KO;WT
KO vs. WT	Q9CQV8;Q9CQV8-2	1364	0.224351	-0.139553	0.588256	21.3979	1.43587	0.191046	0.441758	-5.33186	Ywhab	7	KO;WT
KO vs. WT	Q8C255;Q8C255-2	1365	-1.22972	-3.22636	0.76692	15.3124	-1.43443	0.191441	0.442349	-5.33363	Dpep2	2	KO;WT
KO vs. WT	P37889;P37889-2	1366	-0.233308	-0.612308	0.145693	18.5861	-1.43371	0.191639	0.442482	-5.33451	Fbln2	14	KO;WT
KO vs. WT	Q9R097	1367	-0.246721	-0.648371	0.154928	18.5272	-1.43065	0.192487	0.444113	-5.33827	Spint1	6	KO;WT
KO vs. WT	Q8C310;Q8C310-2;Q8C310-3	1368	-0.199129	-0.523526	0.125267	19.6637	-1.42966	0.192761	0.444421	-5.33948	Robo4	15	KO;WT
KO vs. WT	Q8BND5	1369	-0.221951	-0.583907	0.140004	19.3667	-1.42816	0.193177	0.445056	-5.34131	Qsox1	9	KO;WT
KO vs. WT	Q08024;Q08024-2	1370	-1.75517	-4.62183	1.1115	15.1734	-1.42598	0.193781	0.446105	-5.34397	Cbfb	1	KO;WT
KO vs. WT	P26262	1371	-0.209141	-0.550841	0.132559	21.7271	-1.4255	0.193916	0.446105	-5.34456	Klkb1	23	KO;WT
KO vs. WT	O08807	1372	-0.222015	-0.585202	0.141172	18.7776	-1.42372	0.194413	0.446719	-5.34674	Prdx4	9	KO;WT
KO vs. WT	P20918	1373	-0.207828	-0.547851	0.132196	22.5742	-1.42353	0.194466	0.446719	-5.34697	Plg	33	KO;WT
KO vs. WT	Q9Z0F8;Q9Z0F8-2	1374	-1.62954	-4.29902	1.03994	16.6767	-1.42171	0.194974	0.44717	-5.34919	Adam17	1	KO;WT
KO vs. WT	Q9D7X3	1375	-0.31699	-0.836488	0.202507	18.1961	-1.42113	0.195136	0.44717	-5.34989	Dusp3	5	KO;WT
KO vs. WT	P38647;P63017	1376	-1.59151	-4.2002	1.01717	18.4381	-1.42089	0.195204	0.44717	-5.35019	Hspa8;Hspa9	1	KO;WT
KO vs. WT	Q8VHL1	1377	-1.27005	-3.35196	0.811852	15.714	-1.4208	0.195229	0.44717	-5.3503	Setd7	2	KO;WT
KO vs. WT	Q8C9W3	1378	-0.286397	-0.756123	0.183328	18.0396	-1.42003	0.195445	0.44734	-5.35124	Adamts2	6	KO;WT
KO vs. WT	Q8C1C1	1379	-0.395065	-1.04366	0.253525	19.1154	-1.41864	0.195838	0.447806	-5.35294	Psapl1	1	KO;WT
KO vs. WT	Q61233	1380	-0.248885	-0.657585	0.159815	19.2614	-1.4183	0.195933	0.447806	-5.35335	Lcp1	27	KO;WT
KO vs. WT	Q08879-2	1381	-0.233057	-0.616083	0.149969	20.2963	-1.41712	0.196264	0.44807	-5.35479	Fbln1	10	KO;WT
KO vs. WT	P35700	1382	0.22974	-0.147899	0.60738	21.7452	1.41688	0.196332	0.44807	-5.35508	Prdx1	16	KO;WT
KO vs. WT	P14733	1383	-0.494151	-1.30804	0.319737	16.9889	-1.41406	0.197128	0.448695	-5.35851	Lmnb1	4	KO;WT
KO vs. WT	P70336;P70336-2	1384	0.296549	-0.191989	0.785087	17.8493	1.41374	0.197217	0.448695	-5.3589	Rock2	1	KO;WT
KO vs. WT	P13595	1385	-0.301618	-0.798528	0.195292	20.1914	-1.41368	0.197234	0.448695	-5.35897	Ncam1	39	KO;WT
KO vs. WT	P12382;P47857;Q9WUA3	1386	0.258133	-0.167592	0.683859	20.8424	1.41217	0.197663	0.448695	-5.36081	Pfkl;Pfkm;Pfkp	2	KO;WT
KO vs. WT	A2A8L5;B0V2N1;B0V2N1-2	1387	-0.225313	-0.596919	0.146292	18.341	-1.41214	0.197672	0.448695	-5.36085	Ptprf;Ptprs	1	KO;WT
KO vs. WT	Q08879	1388	-0.257793	-0.683138	0.167553	19.3053	-1.41157	0.197833	0.448695	-5.36154	Fbln1	16	KO;WT
KO vs. WT	Q9WTX5	1389	0.314541	-0.204478	0.83356	18.4273	1.41146	0.197866	0.448695	-5.36168	Skp1	6	KO;WT
KO vs. WT	Q61477	1390	-1.07247	-2.84247	0.697528	20.6131	-1.41119	0.197941	0.448695	-5.362	Nbl1	2	KO;WT
KO vs. WT	Q08481;Q08481-2;Q08481-3	1391	-0.325832	-0.863601	0.211937	19.2443	-1.41114	0.197955	0.448695	-5.36206	Pecam1	15	KO;WT
KO vs. WT	Q9JHR7	1392	0.266385	-0.173352	0.706122	17.9522	1.41088	0.198029	0.448695	-5.36238	Ide	21	KO;WT
KO vs. WT	P17426;P17426-2;P17427	1393	0.642267	-0.418941	1.70347	17.7927	1.40957	0.1984	0.449213	-5.36397	Ap2a1;Ap2a2	5	KO;WT
KO vs. WT	Q8BYA0	1394	0.424474	-0.278669	1.12762	16.987	1.40598	0.199424	0.450865	-5.36832	Tbcd	7	KO;WT
KO vs. WT	Q80V42;Q80V42-2	1395	-1.27466	-3.38638	0.837067	15.7605	-1.40582	0.19947	0.450865	-5.36852	Cpm	2	KO;WT
KO vs. WT	Q8R2G4;Q8R2G4-7;Q8R2G4-8	1396	-1.56641	-4.16204	1.02922	16.8054	-1.40551	0.199558	0.450865	-5.3689	Art3	1	KO;WT
KO vs. WT	P08228	1397	0.385925	-0.253968	1.02582	21.8246	1.40465	0.199804	0.451097	-5.36994	Sod1	13	KO;WT
KO vs. WT	Q91W89	1398	-1.14951	-3.05884	0.75981	14.9198	-1.40219	0.200509	0.451931	-5.37292	Man2c1	2	KO;WT
KO vs. WT	P62281	1399	1.31272	-0.868687	3.49412	18.073	1.40155	0.200694	0.451931	-5.3737	Rps11	5	KO;WT
KO vs. WT	O35685	1400	0.21335	-0.141279	0.56798	18.7435	1.40117	0.200802	0.451931	-5.37415	Nudc	12	KO;WT
KO vs. WT	P97857	1401	-0.302825	-0.806208	0.200559	17.9385	-1.40109	0.200826	0.451931	-5.37426	Adamts1	10	KO;WT
KO vs. WT	P14576	1402	0.900433	-0.596952	2.39782	16.9861	1.40053	0.200988	0.451931	-5.37494	Srp54	2	KO;WT
KO vs. WT	Q99K85	1403	-0.211496	-0.563245	0.140253	18.6122	-1.40037	0.201034	0.451931	-5.37513	Psat1	16	KO;WT
KO vs. WT	P20152	1404	-0.391425	-1.04371	0.260859	18.7966	-1.39761	0.201829	0.453365	-5.37847	Vim	29	KO;WT
KO vs. WT	Q91V80	1405	-0.350271	-0.934163	0.23362	21.1049	-1.39716	0.201959	0.453365	-5.37901	Apof	8	KO;WT
KO vs. WT	O89023	1406	-0.26002	-0.693693	0.173652	17.921	-1.39643	0.20217	0.453516	-5.37989	Tpp1	1	KO;WT
KO vs. WT	B2RPV6	1407	-0.557944	-1.489	0.373116	17.5791	-1.39568	0.202386	0.453659	-5.38079	Mmrn1	16	KO;WT
KO vs. WT	Q8VCC2	1408	-0.432681	-1.15495	0.28959	19.7847	-1.39521	0.202521	0.453659	-5.38136	Ces1	1	KO;WT
KO vs. WT	Q61036;Q61036-2;Q8CIN4	1409	0.353413	-0.237009	0.943835	16.4232	1.3941	0.202844	0.453883	-5.3827	Pak2;Pak3	3	KO;WT
KO vs. WT	O70138	1410	-0.802974	-2.14486	0.538915	17.1795	-1.39366	0.20297	0.453883	-5.38323	Mmp8	4	KO;WT
KO vs. WT	P14148	1411	0.345086	-0.231722	0.921895	19.9426	1.39338	0.203053	0.453883	-5.38357	Rpl7	16	KO;WT
KO vs. WT	Q8WTY4	1412	0.377562	-0.253973	1.0091	17.7768	1.3924	0.203338	0.454197	-5.38475	Ciapin1	4	KO;WT
KO vs. WT	P05532;P05532-2	1413	-0.228834	-0.611744	0.154077	18.0169	-1.39186	0.203494	0.454225	-5.3854	Kit	7	KO;WT
KO vs. WT	Q99KI0	1414	0.335431	-0.226603	0.897465	18.034	1.39	0.204037	0.455114	-5.38765	Aco2	19	KO;WT
KO vs. WT	Q64487-10;Q64487-11	1415	-0.275595	-0.738379	0.187188	18.0605	-1.38697	0.204921	0.456526	-5.39129	Ptprd	16	KO;WT
KO vs. WT	Q9QYR6;Q9QYR6-2	1416	-0.654316	-1.75316	0.444524	14.4668	-1.38684	0.204959	0.456526	-5.39145	Map1a	1	KO;WT
KO vs. WT	Q8CHC4	1417	1.40242	-0.953948	3.75879	14.3529	1.38614	0.205163	0.456657	-5.39229	Synj1	1	KO;WT
KO vs. WT	P80318	1418	0.519918	-0.354669	1.39451	19.0305	1.38454	0.205633	0.457382	-5.39422	Cct3	25	KO;WT
KO vs. WT	Q9CQ71	1419	1.83331	-1.25629	4.9229	16.7629	1.382	0.206381	0.458721	-5.39727	Rpa3	1	KO;WT
KO vs. WT	Q6PGN3;Q6PGN3-2;Q6PGN3-3;Q6PGN3-4;Q6PGN3-5;Q6PGN3-6	1420	-1.41837	-3.81061	0.973862	17.3009	-1.38089	0.206706	0.458726	-5.3986	Dclk2	1	KO;WT
KO vs. WT	Q8CEF9	1421	-0.291017	-0.78188	0.199846	17.5368	-1.3808	0.206733	0.458726	-5.39871	Tmem132c	28	KO;WT
KO vs. WT	Q91Y47	1422	-0.235774	-0.633583	0.162035	20.2237	-1.38037	0.206861	0.458726	-5.39923	F11	17	KO;WT
KO vs. WT	P39038	1423	-0.318851	-0.85697	0.219267	18.0586	-1.38001	0.206965	0.458726	-5.39965	Cdh4	4	KO;WT
KO vs. WT	Q8BLK3	1424	-1.25616	-3.37965	0.867336	15.9099	-1.37774	0.207638	0.459895	-5.40238	Lsamp	2	KO;WT
KO vs. WT	Q8C0D5	1425	-1.40907	-3.79374	0.975598	16.4851	-1.37619	0.208097	0.460587	-5.40424	Efl1	1	KO;WT
KO vs. WT	Q62312;Q62312-1	1426	-0.188641	-0.508495	0.131213	18.6696	-1.37359	0.208868	0.461306	-5.40735	Tgfbr2	1	KO;WT
KO vs. WT	Q9JHE3	1427	-0.309991	-0.835601	0.21562	17.6843	-1.37359	0.208868	0.461306	-5.40735	Asah2	5	KO;WT
KO vs. WT	Q91YS8	1428	-0.914645	-2.46555	0.636257	17.1569	-1.37354	0.208883	0.461306	-5.40741	Camk1	8	KO;WT
KO vs. WT	P68372;P99024;Q9D6F9;Q9ERD7	1429	0.299847	-0.208736	0.80843	22.7589	1.37313	0.209006	0.461306	-5.4079	Tubb3;Tubb4a;Tubb4b;Tubb5	2	KO;WT
KO vs. WT	Q61268	1430	-0.328654	-0.886514	0.229206	22.6357	-1.3721	0.209312	0.461656	-5.40913	Apoc4	3	KO;WT
KO vs. WT	P12815;P12815-2	1431	-0.452082	-1.21991	0.315749	18.6224	-1.37128	0.209558	0.461761	-5.41012	Pdcd6	3	KO;WT
KO vs. WT	Q8BV13	1432	0.48702	-0.34067	1.31471	17.0268	1.37042	0.209815	0.461761	-5.41115	Cops7b	1	KO;WT
KO vs. WT	O88745	1433	-0.48285	-1.30373	0.338028	17.9591	-1.36996	0.209952	0.461761	-5.41169	Scrg1	1	KO;WT
KO vs. WT	Q9Z0F1;Q9Z0F1-2	1434	0.608295	-0.42599	1.64258	19.0119	1.36977	0.210008	0.461761	-5.41192	Gnas	3	KO;WT
KO vs. WT	Q571I9	1435	0.637265	-0.446497	1.72103	16.9137	1.36949	0.210091	0.461761	-5.41225	Aldh16a1	8	KO;WT
KO vs. WT	P35278;P61021;Q9CQD1	1436	0.74246	-0.520819	2.00574	17.677	1.36882	0.210292	0.46188	-5.41305	Rab5a;Rab5b;Rab5c	5	KO;WT
KO vs. WT	P54310;P54310-2	1437	-0.891049	-2.40863	0.626528	15.8973	-1.36749	0.21069	0.462434	-5.41464	Lipe	5	KO;WT
KO vs. WT	Q8C878	1438	0.286662	-0.201996	0.77532	16.9349	1.36628	0.211054	0.462858	-5.41609	Uba3	6	KO;WT
KO vs. WT	P61957;Q9Z172;Q9Z172-2	1439	0.220963	-0.15595	0.597877	20.5692	1.36537	0.211326	0.462858	-5.41716	Sumo2;Sumo3	1	KO;WT
KO vs. WT	Q640N1	1440	-0.822047	-2.22444	0.580351	16.3231	-1.36521	0.211376	0.462858	-5.41736	Aebp1	5	KO;WT
KO vs. WT	Q8CJF9;Q8CJG0	1441	-1.89799	-5.13669	1.3407	15.0973	-1.36489	0.211471	0.462858	-5.41774	Ago2;Ago3	1	KO;WT
KO vs. WT	Q00690	1442	-0.574672	-1.55585	0.40651	14.924	-1.36409	0.211711	0.463063	-5.41869	Sele	3	KO;WT
KO vs. WT	P97372	1443	0.244204	-0.173174	0.661581	18.6924	1.36269	0.212134	0.463667	-5.42036	Psme2	12	KO;WT
KO vs. WT	Q9R1T4;Q9R1T4-2;Q9R1T4-3	1444	0.971077	-0.690372	2.63253	16.165	1.36126	0.212566	0.464289	-5.42207	Septin6	2	KO;WT
KO vs. WT	Q9CZ30	1445	0.29636	-0.210875	0.803594	18.3109	1.36077	0.212714	0.464291	-5.42265	Ola1	21	KO;WT
KO vs. WT	Q61809	1446	-0.98741	-2.67917	0.704346	16.7071	-1.35936	0.213141	0.464316	-5.42433	Lrrn1	3	KO;WT
KO vs. WT	Q60648	1447	-0.26707	-0.724654	0.190515	18.6748	-1.35933	0.213147	0.464316	-5.42435	Gm2a	9	KO;WT
KO vs. WT	P97351	1448	0.514151	-0.366813	1.39511	18.2385	1.35927	0.213167	0.464316	-5.42443	Rps3a	20	KO;WT
KO vs. WT	P50446	1449	-1.21711	-3.3051	0.870882	18.9764	-1.35761	0.213671	0.464836	-5.42641	Krt6a	4	KO;WT
KO vs. WT	Q3UFY7;Q3UFY7-4	1450	0.39391	-0.28197	1.06979	17.1213	1.35738	0.213741	0.464836	-5.42668	Nt5c3b	5	KO;WT
KO vs. WT	P01627	1451	-2.03532	-5.52848	1.45784	19.7102	-1.35702	0.213848	0.464836	-5.4271	Igkv2-112	1	KO;WT
KO vs. WT	Q8C1A5	1452	0.186014	-0.133964	0.505993	18.3543	1.35394	0.214787	0.466556	-5.43077	Thop1	26	KO;WT
KO vs. WT	P04202	1453	-0.750723	-2.04325	0.541809	14.7063	-1.35273	0.215155	0.466577	-5.4322	Tgfb1	2	KO;WT
KO vs. WT	Q8BM72	1454	-0.56615	-1.54105	0.408755	16.8438	-1.35252	0.215221	0.466577	-5.43245	Hspa13	7	KO;WT
KO vs. WT	P27005	1455	0.950293	-0.686558	2.58714	16.7841	1.35214	0.215336	0.466577	-5.4329	S100a8	3	KO;WT
KO vs. WT	Q8R4Y4;Q8R4Y4-2	1456	-0.707466	-1.92664	0.511711	18.4778	-1.35149	0.215535	0.466577	-5.43367	Stab1	6	KO;WT
KO vs. WT	P01633	1457	-0.205818	-0.560505	0.148869	22.8438	-1.35148	0.215537	0.466577	-5.43368	Igkv6-17	6	KO;WT
KO vs. WT	Q8K1B9	1458	-1.17318	-3.19574	0.849385	16.358	-1.35094	0.215704	0.466619	-5.43432	Galnt18	1	KO;WT
KO vs. WT	Q60805	1459	-0.225564	-0.614683	0.163555	19.1095	-1.35008	0.215965	0.466864	-5.43533	Mertk	8	KO;WT
KO vs. WT	Q8K124	1460	1.08393	-0.788023	2.95589	14.3711	1.34859	0.216423	0.467505	-5.4371	Plekho2	1	KO;WT
KO vs. WT	O35375;O35375-2;O35375-3;O35375-4;O35375-5;O35375-6	1461	-0.221236	-0.603435	0.160964	18.6834	-1.34815	0.216558	0.467505	-5.43762	Nrp2	19	KO;WT
KO vs. WT	Q8BGW1;Q8BGW1-2	1462	-0.273479	-0.746267	0.199309	17.4298	-1.3472	0.216851	0.467817	-5.43875	Fto	4	KO;WT
KO vs. WT	P01831	1463	-0.378575	-1.03353	0.276384	17.3704	-1.3462	0.217157	0.468156	-5.43993	Thy1	1	KO;WT
KO vs. WT	O08663	1464	0.458446	-0.336724	1.25362	18.5099	1.34277	0.218215	0.470117	-5.44398	Metap2	5	KO;WT
KO vs. WT	Q3U4G3	1465	-0.513341	-1.40446	0.377777	15.7813	-1.34166	0.218557	0.470532	-5.44529	Xxylt1	3	KO;WT
KO vs. WT	C0HKG5;C0HKG6	1466	-1.48456	-4.06268	1.09355	16.1044	-1.34113	0.218724	0.47057	-5.44592	Rnaset2a;Rnaset2b	2	KO;WT
KO vs. WT	Q00896;Q00897;Q00898	1467	0.719666	-0.531556	1.97089	14.9253	1.33958	0.219202	0.471209	-5.44774	Serpina1c;Serpina1d;Serpina1e	1	KO;WT
KO vs. WT	Q9D8U8	1468	0.380069	-0.280912	1.04105	18.3242	1.3392	0.21932	0.471209	-5.44819	Snx5	8	KO;WT
KO vs. WT	Q60737	1469	0.667467	-0.496704	1.83164	17.7523	1.33532	0.220528	0.473481	-5.45276	Csnk2a1	4	KO;WT
KO vs. WT	P16125	1470	-0.277465	-0.762469	0.207538	19.2507	-1.33241	0.221439	0.475114	-5.45619	Ldhb	21	KO;WT
KO vs. WT	Q00623	1471	-0.208393	-0.574335	0.157549	20.3864	-1.3263	0.223356	0.478902	-5.46335	Apoa1	75	KO;WT
KO vs. WT	Q9WVH9	1472	-0.289604	-0.798772	0.219563	19.53	-1.3247	0.223862	0.479661	-5.46523	Fbln5	4	KO;WT
KO vs. WT	Q3UM45	1473	0.262582	-0.199758	0.724923	18.5671	1.32275	0.22448	0.480659	-5.46751	Ppp1r7	13	KO;WT
KO vs. WT	P24527	1474	0.206923	-0.15789	0.571735	18.9041	1.32103	0.225026	0.4815	-5.46952	Lta4h	32	KO;WT
KO vs. WT	Q7TMK9;Q7TMK9-2	1475	0.264914	-0.202466	0.732294	18.4921	1.3201	0.22532	0.481651	-5.47061	Syncrip	17	KO;WT
KO vs. WT	P62862	1476	2.34843	-1.79565	6.49251	19.921	1.31984	0.225402	0.481651	-5.47091	Fau	1	KO;WT
KO vs. WT	Q9EP95	1477	-0.66279	-1.8331	0.507519	18.4983	-1.31901	0.225666	0.481753	-5.47188	Retnla	1	KO;WT
KO vs. WT	P42703-2	1478	-0.295752	-0.81808	0.226577	18.2503	-1.31873	0.225755	0.481753	-5.47221	Lifr	1	KO;WT
KO vs. WT	P02535;P02535-2;P02535-3;P08730	1479	1.02717	-0.787948	2.8423	20.8042	1.31799	0.225992	0.481933	-5.47307	Krt10;Krt13	2	KO;WT
KO vs. WT	Q8VCF1;Q8VCF1-3	1480	-0.753093	-2.08763	0.581448	18.0853	-1.31429	0.227174	0.483141	-5.47739	Cant1	2	KO;WT
KO vs. WT	P98086	1481	-0.195374	-0.541707	0.15096	20.4353	-1.31385	0.227314	0.483141	-5.4779	C1qa	8	KO;WT
KO vs. WT	P01819;P01820	1482	-0.339001	-0.940248	0.262246	19.8657	-1.31317	0.227531	0.483141	-5.47869		2	KO;WT
KO vs. WT	Q9D0M1	1483	0.440305	-0.340682	1.22129	16.9562	1.31306	0.227568	0.483141	-5.47882	Prpsap1	6	KO;WT
KO vs. WT	Q91VE3	1484	-0.247513	-0.686753	0.191726	17.2707	-1.31241	0.227774	0.483141	-5.47957	Klk7	1	KO;WT
KO vs. WT	Q61598	1485	0.222481	-0.172406	0.617367	19.6875	1.31218	0.227849	0.483141	-5.47985	Gdi2	29	KO;WT
KO vs. WT	Q3TIR3	1486	-0.467344	-1.29687	0.362185	16.765	-1.31213	0.227864	0.483141	-5.4799	Ric8a	4	KO;WT
KO vs. WT	P03953;P03953-2	1487	-0.307928	-0.854563	0.238707	23.7455	-1.31197	0.227915	0.483141	-5.48009	Cfd	6	KO;WT
KO vs. WT	Q5I2A0	1488	-1.3998	-3.88487	1.08526	15.9092	-1.3119	0.227937	0.483141	-5.48017	Serpina3g	2	KO;WT
KO vs. WT	P62960;Q9JKB3	1489	0.422434	-0.328055	1.17292	19.0027	1.31095	0.228242	0.483455	-5.48127	Ybx1;Ybx3	3	KO;WT
KO vs. WT	Q9EPQ7	1490	-1.06662	-2.96223	0.828991	16.8755	-1.31049	0.228392	0.483455	-5.48181	Stard5	1	KO;WT
KO vs. WT	Q80X19;Q80X19-2	1491	-0.219677	-0.610757	0.171402	18.3872	-1.30826	0.22911	0.484649	-5.4844	Col14a1	43	KO;WT
KO vs. WT	P01664;P01665;P01666;P01668	1492	-0.357684	-0.995091	0.279723	22.0125	-1.30694	0.229535	0.485223	-5.48594		1	KO;WT
KO vs. WT	Q9D819	1493	0.226515	-0.177296	0.630326	19.5553	1.30645	0.229694	0.485233	-5.48651	Ppa1	18	KO;WT
KO vs. WT	Q9Z0Z4;Q9Z0Z4-2	1494	-0.245068	-0.684106	0.19397	19.31	-1.30004	0.231771	0.489295	-5.49393	Heph	43	KO;WT
KO vs. WT	Q91W90	1495	-0.39624	-1.10715	0.314671	19.2037	-1.29812	0.232397	0.490136	-5.49615	Txndc5	10	KO;WT
KO vs. WT	P35242	1496	-1.77818	-4.96911	1.41276	16.1596	-1.29787	0.23248	0.490136	-5.49645	Sftpa1	2	KO;WT
KO vs. WT	Q8VCA8	1497	0.28999	-0.230973	0.810952	16.755	1.29643	0.23295	0.490255	-5.49811	Scrn2	3	KO;WT
KO vs. WT	Q60967	1498	-1.5711	-4.39361	1.25142	17.2224	-1.2964	0.232959	0.490255	-5.49814	Papss1	3	KO;WT
KO vs. WT	P18242	1499	-0.232719	-0.650849	0.185411	19.3569	-1.29627	0.233003	0.490255	-5.4983	Ctsd	17	KO;WT
KO vs. WT	P61082	1500	0.334002	-0.266612	0.934616	19.141	1.29517	0.233362	0.49036	-5.49957	Ube2m	5	KO;WT
KO vs. WT	P50543	1501	-0.424888	-1.18894	0.339163	18.3443	-1.29516	0.233364	0.49036	-5.49957	S100a11	5	KO;WT
KO vs. WT	P63254	1502	-0.314254	-0.87983	0.251321	18.9538	-1.29409	0.233717	0.490774	-5.50082	Crip1	5	KO;WT
KO vs. WT	Q3UXZ9	1503	-2.31045	-6.47666	1.85577	20.6266	-1.2916	0.234534	0.492163	-5.50369	Kdm5a	1	KO;WT
KO vs. WT	O88544	1504	0.218071	-0.175471	0.611612	17.6335	1.29057	0.234874	0.492385	-5.50488	Cops4	21	KO;WT
KO vs. WT	O88643;Q61036;Q61036-2;Q8CIN4	1505	0.280188	-0.225547	0.785923	18.7903	1.29033	0.234952	0.492385	-5.50515	Pak1;Pak2;Pak3	1	KO;WT
KO vs. WT	Q9R0Q7	1506	-0.553977	-1.55568	0.447722	20.0414	-1.28803	0.235709	0.493172	-5.50779	Ptges3	4	KO;WT
KO vs. WT	Q8BVF2	1507	-0.684746	-1.92342	0.55393	18.2585	-1.28749	0.235888	0.493172	-5.50842	Pdcl3	2	KO;WT
KO vs. WT	Q8C8T8	1508	0.587855	-0.476003	1.65171	15.874	1.28694	0.236069	0.493172	-5.50905	Tsr2	1	KO;WT
KO vs. WT	P63017	1509	0.197824	-0.160279	0.555928	21.0611	1.2866	0.236182	0.493172	-5.50944	Hspa8	47	KO;WT
KO vs. WT	Q6Y7W8	1510	0.324675	-0.263116	0.912466	17.4948	1.28647	0.236226	0.493172	-5.50959	Gigyf2	1	KO;WT
KO vs. WT	P62137	1511	-0.800912	-2.25102	0.649192	18.3237	-1.28635	0.236266	0.493172	-5.50973	Ppp1ca	2	KO;WT
KO vs. WT	P12399	1512	-0.296281	-0.83331	0.240748	18.9215	-1.28493	0.236736	0.493826	-5.51136	Ctla2a	8	KO;WT
KO vs. WT	Q99LC8	1513	1.57722	-1.28473	4.43917	15.3422	1.28352	0.237204	0.494249	-5.51298	Eif2b1	1	KO;WT
KO vs. WT	Q3UHX2	1514	0.627584	-0.511348	1.76652	16.8001	1.28336	0.237258	0.494249	-5.51317	Pdap1	6	KO;WT
KO vs. WT	Q9D0R8	1515	0.296879	-0.242117	0.835876	16.7547	1.28283	0.237435	0.494249	-5.51378	Lsm12	1	KO;WT
KO vs. WT	Q9D6Y7;Q9D6Y7-2;Q9D6Y7-3;Q9D6Y7-4	1516	-0.814653	-2.29414	0.664836	16.2985	-1.28243	0.237566	0.494249	-5.51423	Msra	4	KO;WT
KO vs. WT	Q0VGU4	1517	-0.54077	-1.52338	0.441844	16.9632	-1.28175	0.237793	0.494396	-5.51502	Vgf	4	KO;WT
KO vs. WT	P54227;P55821	1518	0.348925	-0.285776	0.983626	20.5486	1.28037	0.238251	0.494791	-5.51659	Stmn1;Stmn2	3	KO;WT
KO vs. WT	Q8BNA6	1519	-0.904558	-2.55014	0.741025	17.9178	-1.28024	0.238297	0.494791	-5.51675	Fat3	1	KO;WT
KO vs. WT	E9Q557	1520	0.780528	-0.642359	2.20342	16.0625	1.27759	0.23918	0.496159	-5.51978	Dsp	8	KO;WT
KO vs. WT	Q8R5H1;Q8R5H1-2;Q8R5H1-5	1521	0.617201	-0.508255	1.74266	15.3803	1.27724	0.239298	0.496159	-5.52018	Usp15	6	KO;WT
KO vs. WT	P80313	1522	0.417102	-0.343857	1.17806	18.851	1.2766	0.239512	0.496159	-5.52092	Cct7	19	KO;WT
KO vs. WT	Q5EBG6	1523	0.564184	-0.465286	1.59365	15.379	1.27638	0.239584	0.496159	-5.52116	Hspb6	3	KO;WT
KO vs. WT	Q3UA06	1524	1.16413	-0.961239	3.28951	16.6604	1.27568	0.23982	0.496223	-5.52197	Trip13	1	KO;WT
KO vs. WT	P01662;P01663;P01671	1525	-0.41813	-1.18171	0.345452	21.5662	-1.27535	0.23993	0.496223	-5.52234		1	KO;WT
KO vs. WT	Q5I012;Q5I012-3	1526	-0.365025	-1.03231	0.302259	17.408	-1.27405	0.240367	0.496801	-5.52383	Slc38a10	20	KO;WT
KO vs. WT	Q8CI94;Q9WUB3	1527	-0.381104	-1.07825	0.316042	20.0817	-1.27319	0.240655	0.496999	-5.52481	Pygb;Pygm	5	KO;WT
KO vs. WT	P70232;P70232-2	1528	-0.231042	-0.653842	0.191758	18.5652	-1.27271	0.240817	0.496999	-5.52536	Chl1	39	KO;WT
KO vs. WT	Q91WU5	1529	-0.360172	-1.01946	0.299115	17.1138	-1.27235	0.240936	0.496999	-5.52577	As3mt	5	KO;WT
KO vs. WT	Q9EPR5	1530	-1.35742	-3.84398	1.12915	17.7746	-1.27141	0.241254	0.497329	-5.52684	Sorcs2	1	KO;WT
KO vs. WT	P25785	1531	0.278262	-0.231843	0.788368	18.2705	1.27048	0.241568	0.497652	-5.52791	Timp2	4	KO;WT
KO vs. WT	Q99J45	1532	0.290233	-0.24243	0.822895	17.9823	1.26902	0.242061	0.498018	-5.52957	Nrbp1	2	KO;WT
KO vs. WT	Q61881	1533	-0.378775	-1.07394	0.316393	15.7143	-1.26901	0.242065	0.498018	-5.52959	Mcm7	6	KO;WT
KO vs. WT	Q62446	1534	0.203828	-0.170394	0.578049	18.7903	1.26855	0.242219	0.498018	-5.53011	Fkbp3	14	KO;WT
KO vs. WT	Q9D8S9	1535	0.406374	-0.340265	1.15301	17.6714	1.26762	0.242534	0.498284	-5.53117	Bola1	5	KO;WT
KO vs. WT	P58774-2	1536	1.1874	-0.995563	3.37036	17.1413	1.26685	0.242796	0.498284	-5.53205	Tpm2	1	KO;WT
KO vs. WT	Q9ES30	1537	-0.40855	-1.15969	0.342595	20.244	-1.26676	0.242825	0.498284	-5.53215	C1qtnf3	10	KO;WT
KO vs. WT	P14106	1538	-0.269252	-0.764468	0.225964	17.7232	-1.2663	0.242981	0.498284	-5.53267	C1qb	6	KO;WT
KO vs. WT	Q5SX40	1539	-1.03664	-2.94452	0.871241	17.7885	-1.26546	0.243265	0.498542	-5.53362	Myh1	1	KO;WT
KO vs. WT	P26638	1540	0.326953	-0.275039	0.928945	18.34	1.26493	0.243445	0.498587	-5.53423	Sars1	16	KO;WT
KO vs. WT	O55142	1541	0.369228	-0.311179	1.04964	17.4022	1.26386	0.243809	0.498841	-5.53545	Rpl35a	10	KO;WT
KO vs. WT	Q80ZA4	1542	-0.233149	-0.66296	0.196663	18.2344	-1.26336	0.243978	0.498841	-5.53601	Pkhd1l1	59	KO;WT
KO vs. WT	P17183	1543	-0.928675	-2.64095	0.783604	15.4465	-1.26317	0.244043	0.498841	-5.53623	Eno2	8	KO;WT
KO vs. WT	Q8VDV3;Q8VDV3-2	1544	1.30811	-1.10615	3.72238	16.4278	1.26192	0.244468	0.499386	-5.53765	Rab3il1	1	KO;WT
KO vs. WT	P63147	1545	0.738392	-0.625278	2.10206	16.7246	1.2611	0.244747	0.499633	-5.53858	Ube2b	2	KO;WT
KO vs. WT	Q9R1P1	1546	-0.513595	-1.46279	0.435595	19.0681	-1.2602	0.245054	0.499936	-5.5396	Psmb3	10	KO;WT
KO vs. WT	O08677-2	1547	-0.234982	-0.670031	0.200066	18.9255	-1.25797	0.245817	0.500868	-5.54213	Kng1	9	KO;WT
KO vs. WT	Q9QUN9	1548	-0.22938	-0.654066	0.195307	20.157	-1.25794	0.245829	0.500868	-5.54217	Dkk3	12	KO;WT
KO vs. WT	O35744	1549	-0.339083	-0.968762	0.290596	18.2848	-1.25418	0.247118	0.503121	-5.54643	Chil3	10	KO;WT
KO vs. WT	Q6S5C2;Q6S5C2-2	1550	-0.280538	-0.801661	0.240586	17.7001	-1.25379	0.247253	0.503121	-5.54687	Gnptg	6	KO;WT
KO vs. WT	Q8BZQ2;Q8BZQ2-2	1551	-0.317216	-0.906805	0.272373	16.2213	-1.25308	0.247496	0.50329	-5.54767	Crispld2	1	KO;WT
KO vs. WT	Q8C0E2	1552	1.67977	-1.44392	4.80346	16.9113	1.25243	0.24772	0.50342	-5.5484	Vps26b	2	KO;WT
KO vs. WT	Q9CY58	1553	1.77286	-1.5267	5.07243	15.1279	1.25139	0.248079	0.503632	-5.54958	Serbp1	1	KO;WT
KO vs. WT	Q9DB27;Q9DB27-2	1554	0.688769	-0.593323	1.97086	16.9078	1.2512	0.248143	0.503632	-5.54979	Mcts1	4	KO;WT
KO vs. WT	P61089	1555	0.227677	-0.196652	0.652007	20.0701	1.24965	0.248678	0.504393	-5.55154	Ube2n	13	KO;WT
KO vs. WT	Q1ERP8;Q1ERP8-3	1556	-0.194288	-0.556578	0.168001	20.7432	-1.24901	0.248902	0.504523	-5.55227	Cd300lg	1	KO;WT
KO vs. WT	O54786;O54786-2	1557	-0.519641	-1.48936	0.450078	14.4652	-1.24805	0.249234	0.504872	-5.55336	Dffa	2	KO;WT
KO vs. WT	P26043	1558	0.192061	-0.166572	0.550695	17.7736	1.24728	0.249501	0.505079	-5.55422	Rdx	24	KO;WT
KO vs. WT	P61164	1559	-0.693651	-1.98986	0.602559	18.2607	-1.24635	0.249824	0.505079	-5.55527	Actr1a	2	KO;WT
KO vs. WT	Q9CQE8	1560	-0.245404	-0.704178	0.213371	18.4852	-1.24582	0.250007	0.505079	-5.55587	RTRAF	5	KO;WT
KO vs. WT	Q5SUF2;Q5SUF2-2;Q5SUF2-3	1561	-1.81669	-5.21326	1.57989	16.5135	-1.2457	0.250049	0.505079	-5.556	Luc7l3	1	KO;WT
KO vs. WT	P63328;P63328-2	1562	-0.867224	-2.48896	0.754514	15.6468	-1.24544	0.250137	0.505079	-5.55629	Ppp3ca	2	KO;WT
KO vs. WT	A2AEP0	1563	1.0074	-0.877349	2.89215	16.4146	1.24486	0.250338	0.505162	-5.55694	Obp1b	6	KO;WT
KO vs. WT	P21180	1564	-0.176869	-0.508101	0.154364	20.1883	-1.24363	0.250768	0.505704	-5.55833	C2	39	KO;WT
KO vs. WT	P09602	1565	0.399541	-0.349094	1.14818	18.435	1.24298	0.250994	0.505837	-5.55906	Hmgn2	1	KO;WT
KO vs. WT	Q9D5V5	1566	0.222418	-0.194572	0.639409	16.5813	1.24228	0.251239	0.506008	-5.55985	Cul5	6	KO;WT
KO vs. WT	Q07409	1567	-0.404492	-1.16348	0.354492	16.5632	-1.24123	0.251606	0.506281	-5.56103	Cntn3	9	KO;WT
KO vs. WT	Q8R317;Q8R317-2;Q99NB8;Q9QZM0	1568	1.46796	-1.28707	4.223	16.6342	1.24097	0.251696	0.506281	-5.56132	Ubqln1;Ubqln2;Ubqln4	1	KO;WT
KO vs. WT	Q62407;Q62407-3;Q62407-4	1569	0.507838	-0.447902	1.46358	19.936	1.23754	0.252896	0.508211	-5.56518	Speg	1	KO;WT
KO vs. WT	P03977	1570	-1.32059	-3.8064	1.16521	19.5945	-1.2373	0.252978	0.508211	-5.56544		1	KO;WT
KO vs. WT	Q9JHK5	1571	0.804765	-0.710957	2.32049	16.8345	1.23658	0.253231	0.508238	-5.56625	Plek	2	KO;WT
KO vs. WT	P08122	1572	-1.223	-3.5277	1.08171	18.7036	-1.2359	0.253471	0.508238	-5.56701	Col4a2	3	KO;WT
KO vs. WT	Q91YP2	1573	-1.94046	-5.59779	1.71687	16.298	-1.2357	0.253541	0.508238	-5.56724	Nln	3	KO;WT
KO vs. WT	Q6IQX7;Q6IQX7-3	1574	0.248135	-0.219646	0.715917	17.8773	1.23543	0.253635	0.508238	-5.56754	Chpf	1	KO;WT
KO vs. WT	Q922U2	1575	1.15654	-1.02532	3.33839	17.9071	1.23455	0.253946	0.508538	-5.56853	Krt5	16	KO;WT
KO vs. WT	O88587;O88587-2	1576	0.323676	-0.288317	0.935669	17.8786	1.23179	0.254917	0.510158	-5.57161	Comt	7	KO;WT
KO vs. WT	Q9ERD7	1577	-0.60599	-1.75263	0.540648	19.4795	-1.23087	0.255242	0.51018	-5.57264	Tubb3	6	KO;WT
KO vs. WT	P18181	1578	1.52465	-1.36032	4.40962	14.1529	1.23084	0.255252	0.51018	-5.57267	Cd48	1	KO;WT
KO vs. WT	Q9CQN1	1579	0.26654	-0.238089	0.771169	24.2582	1.23016	0.255492	0.510336	-5.57343	Trap1	1	KO;WT
KO vs. WT	Q504N0	1580	-1.19108	-3.44779	1.06563	15.2809	-1.22924	0.255817	0.510535	-5.57446	Cpa2	1	KO;WT
KO vs. WT	Q08857	1581	1.57322	-1.40819	4.55463	16.3822	1.22897	0.255915	0.510535	-5.57477	Cd36	3	KO;WT
KO vs. WT	P07356	1582	-0.269426	-0.780339	0.241486	18.8119	-1.22819	0.25619	0.51076	-5.57563	Anxa2	18	KO;WT
KO vs. WT	Q91X52	1583	-0.435514	-1.26272	0.391693	15.8036	-1.2262	0.256897	0.511133	-5.57786	Dcxr	1	KO;WT
KO vs. WT	P10923	1584	-0.405809	-1.17661	0.364991	19.0754	-1.22618	0.256905	0.511133	-5.57788	Spp1	22	KO;WT
KO vs. WT	Q9D0F3	1585	-0.290237	-0.841642	0.261167	18.4107	-1.2259	0.257002	0.511133	-5.57819	Lman1	18	KO;WT
KO vs. WT	Q61247	1586	-0.170384	-0.494157	0.153388	23.6168	-1.22564	0.257095	0.511133	-5.57848	Serpinf2	38	KO;WT
KO vs. WT	Q3UR78;Q3UR78-2	1587	-0.230941	-0.669996	0.208115	20.4678	-1.22505	0.257305	0.511133	-5.57914	Gm1673	2	KO;WT
KO vs. WT	Q7TMM9;Q9CWF2	1588	-0.367258	-1.06555	0.331029	21.5023	-1.22493	0.257349	0.511133	-5.57927	Tubb2a;Tubb2b	6	KO;WT
KO vs. WT	P70274	1589	-0.17164	-0.498408	0.155128	20.1022	-1.22336	0.257909	0.511922	-5.58102	Selenop	23	KO;WT
KO vs. WT	P01867;P01867-2	1590	-0.307589	-0.893734	0.278555	25.7274	-1.22219	0.258323	0.512295	-5.58232	Ighg2b	9	KO;WT
KO vs. WT	Q9EPB4	1591	0.203721	-0.184777	0.59222	18.3259	1.22129	0.258644	0.512295	-5.58332	Pycard	9	KO;WT
KO vs. WT	O54988;O54988-2	1592	-0.799721	-2.32492	0.72548	16.815	-1.22119	0.25868	0.512295	-5.58343	Slk	4	KO;WT
KO vs. WT	Q8CFI2	1593	-0.970309	-2.82168	0.881067	18.1055	-1.22064	0.258877	0.512295	-5.58404	Cdc34	1	KO;WT
KO vs. WT	P30416	1594	0.265695	-0.241396	0.772786	17.8062	1.22031	0.258995	0.512295	-5.58441	Fkbp4	22	KO;WT
KO vs. WT	Q8JZK9	1595	-0.376695	-1.09576	0.342368	17.6425	-1.2201	0.259071	0.512295	-5.58464	Hmgcs1	6	KO;WT
KO vs. WT	Q08879;Q08879-2	1596	-0.260117	-0.756893	0.236659	20.595	-1.2195	0.259286	0.512399	-5.58531	Fbln1	6	KO;WT
KO vs. WT	P16406	1597	-0.448605	-1.30637	0.409157	17.1084	-1.21807	0.2598	0.513092	-5.58691	Enpep	7	KO;WT
KO vs. WT	Q3ULJ0;Q3ULJ0-2	1598	-0.477745	-1.3917	0.436204	16.0108	-1.21744	0.260024	0.513215	-5.5876	Gpd1l	5	KO;WT
KO vs. WT	Q61490	1599	-0.544328	-1.58625	0.497593	18.2374	-1.21674	0.260274	0.513386	-5.58837	Alcam	7	KO;WT
KO vs. WT	P01629	1600	-1.37284	-4.00536	1.25968	18.2363	-1.21457	0.261057	0.514451	-5.59079		2	KO;WT
KO vs. WT	Q01339	1601	-0.1666	-0.486129	0.152929	21.3573	-1.21434	0.26114	0.514451	-5.59104	Apoh	17	KO;WT
KO vs. WT	Q80V53	1602	-0.656094	-1.91702	0.604832	16.7589	-1.21185	0.262035	0.515537	-5.59379	Chst14	1	KO;WT
KO vs. WT	Q8R1X6;Q8R1X6-2	1603	0.5942	-0.548105	1.73651	13.8667	1.2115	0.262162	0.515537	-5.59418	Spart	1	KO;WT
KO vs. WT	Q80T14	1604	0.299575	-0.276361	0.875511	15.306	1.21145	0.262182	0.515537	-5.59424	Fras1	2	KO;WT
KO vs. WT	P08607	1605	-0.920796	-2.69262	0.85103	15.8125	-1.21036	0.262574	0.515987	-5.59544	C4bpa	4	KO;WT
KO vs. WT	P48428	1606	0.241707	-0.224434	0.707848	19.0063	1.20766	0.263552	0.517587	-5.59842	Tbca	6	KO;WT
KO vs. WT	Q8BUK6	1607	-0.573881	-1.6817	0.533936	16.4357	-1.2065	0.263975	0.517984	-5.5997	Hook3	4	KO;WT
KO vs. WT	Q3TW96	1608	-0.339512	-0.995154	0.31613	18.4192	-1.20604	0.264142	0.517984	-5.60021	Uap1l1	9	KO;WT
KO vs. WT	P62702	1609	0.648478	-0.604119	1.90108	18.5252	1.20575	0.264247	0.517984	-5.60053	Rps4x	17	KO;WT
KO vs. WT	Q04519	1610	-0.592225	-1.73714	0.552689	17.2967	-1.20472	0.264621	0.518394	-5.60166	Smpd1	2	KO;WT
KO vs. WT	Q91VR5	1611	0.274428	-0.256368	0.805224	17.5599	1.20413	0.264836	0.51844	-5.60231	Ddx1	12	KO;WT
KO vs. WT	Q8BG22;Q8BG22-2	1612	-1.45661	-4.27491	1.36168	16.1635	-1.20374	0.264981	0.51844	-5.60275	Clca2	1	KO;WT
KO vs. WT	P20152;P31001	1613	-0.418015	-1.22754	0.391509	20.3532	-1.20264	0.265381	0.51844	-5.60396	Des;Vim	1	KO;WT
KO vs. WT	Q923X1	1614	-0.171307	-0.503078	0.160463	18.5191	-1.20257	0.265405	0.51844	-5.60403	Adgrl4	10	KO;WT
KO vs. WT	Q3U487	1615	1.30369	-1.22275	3.83014	17.4939	1.20182	0.26568	0.51844	-5.60486	Hectd3	1	KO;WT
KO vs. WT	P01671	1616	-0.89417	-2.6272	0.838859	18.715	-1.20168	0.265732	0.51844	-5.60502		3	KO;WT
KO vs. WT	Q9EQX0;Q9EQX0-2	1617	1.35288	-1.26957	3.97532	16.4671	1.2015	0.265795	0.51844	-5.60521	Ghrl	1	KO;WT
KO vs. WT	P70202	1618	-0.427959	-1.25864	0.402721	19.5912	-1.19989	0.266385	0.51927	-5.60698	Lxn	1	KO;WT
KO vs. WT	P06684	1619	-0.207119	-0.609347	0.195108	20.6217	-1.19929	0.266607	0.519315	-5.60765	C5	103	KO;WT
KO vs. WT	Q6PGB6;Q6PGB6-2;Q6PGB6-3;Q6PGB6-4	1620	0.658858	-0.62116	1.93887	15.7467	1.19881	0.266782	0.519315	-5.60817	Naa50	3	KO;WT
KO vs. WT	Q9QZ39	1621	-1.13569	-3.3427	1.07131	16.4092	-1.19848	0.266902	0.519315	-5.60853	St6galnac1	2	KO;WT
KO vs. WT	Q923G2	1622	-0.928881	-2.73558	0.877821	15.7545	-1.19742	0.267291	0.519602	-5.60969	Polr2h	1	KO;WT
KO vs. WT	P47856;P47856-2	1623	-0.39432	-1.1615	0.37286	18.1503	-1.19708	0.267414	0.519602	-5.61006	Gfpt1	5	KO;WT
KO vs. WT	P17182;P17183	1624	-0.357855	-1.05447	0.338756	24.2459	-1.19644	0.267652	0.519602	-5.61077	Eno1;Eno2	1	KO;WT
KO vs. WT	P48774	1625	0.350887	-0.332248	1.03402	19.1955	1.19628	0.267709	0.519602	-5.61094	Gstm5	12	KO;WT
KO vs. WT	Q9D8E6	1626	0.414036	-0.392949	1.22102	18.1932	1.19494	0.268203	0.519844	-5.61242	Rpl4	13	KO;WT
KO vs. WT	P68372;P99024;Q7TMM9;Q9CWF2	1627	-0.453425	-1.33737	0.43052	21.6235	-1.19469	0.268297	0.519844	-5.61269	Tubb2a;Tubb2b;Tubb4b;Tubb5	2	KO;WT
KO vs. WT	O08912	1628	-0.703088	-2.07433	0.668149	16.5471	-1.19418	0.268482	0.519844	-5.61325	Galnt1	2	KO;WT
KO vs. WT	P57759	1629	-0.797728	-2.35404	0.758583	17.5268	-1.1938	0.268623	0.519844	-5.61366	Erp29	4	KO;WT
KO vs. WT	P57780;Q7TPR4;Q9JI91	1630	-0.302316	-0.892159	0.287527	19.0288	-1.19371	0.268657	0.519844	-5.61377	Actn1;Actn2;Actn4	4	KO;WT
KO vs. WT	P32261	1631	0.523399	-0.498497	1.5453	21.6694	1.19289	0.26896	0.520109	-5.61466	Serpinc1	59	KO;WT
KO vs. WT	Q5EG47	1632	0.783226	-0.747064	2.31352	17.1852	1.19203	0.269277	0.520404	-5.6156	Prkaa1	1	KO;WT
KO vs. WT	P05366	1633	-1.3055	-3.85867	1.24768	15.4074	-1.19088	0.2697	0.520431	-5.61686	Saa1	2	KO;WT
KO vs. WT	Q63932	1634	-0.445966	-1.31844	0.426509	19.0057	-1.19048	0.269849	0.520431	-5.6173	Map2k2	2	KO;WT
KO vs. WT	A2BIM8;B5X0G2;P02762;P04938;P11588	1635	-0.538181	-1.59119	0.514827	18.871	-1.19034	0.269902	0.520431	-5.61745	Mup1;Mup11;Mup17;Mup18;Mup6	1	KO;WT
KO vs. WT	P01798	1636	-0.4981	-1.47312	0.476921	17.6804	-1.1898	0.270099	0.520431	-5.61804		1	KO;WT
KO vs. WT	O08677;O08677-2	1637	-0.221712	-0.655968	0.212545	23.4125	-1.18909	0.270363	0.520431	-5.61881	Kng1	26	KO;WT
KO vs. WT	Q9D6R2	1638	1.08572	-1.04186	3.21329	15.7546	1.18852	0.270577	0.520431	-5.61944	Idh3a	3	KO;WT
KO vs. WT	P16546	1639	-0.286712	-0.848682	0.275258	17.5173	-1.18824	0.270677	0.520431	-5.61974	Sptan1	43	KO;WT
KO vs. WT	P04117	1640	-0.537663	-1.59165	0.516321	21.7254	-1.18809	0.270735	0.520431	-5.61991	Fabp4	15	KO;WT
KO vs. WT	Q68FD9	1641	-0.53303	-1.57803	0.511969	17.4777	-1.18798	0.270776	0.520431	-5.62003	Kiaa1549	2	KO;WT
KO vs. WT	P28076	1642	-0.539987	-1.59911	0.519136	15.7136	-1.18743	0.270978	0.520502	-5.62062	Psmb9	1	KO;WT
KO vs. WT	Q8R1Q9	1643	1.92719	-1.85597	5.71034	14.1454	1.18643	0.271351	0.520848	-5.62172	Rbks	1	KO;WT
KO vs. WT	O09131	1644	-0.228654	-0.677652	0.220344	18.3111	-1.18606	0.271488	0.520848	-5.62212	Gsto1	12	KO;WT
KO vs. WT	Q91WK2	1645	0.5193	-0.500823	1.53942	17.4078	1.1856	0.271659	0.520859	-5.62262	Eif3h	8	KO;WT
KO vs. WT	P97352	1646	-1.0799	-3.20258	1.04279	17.4932	-1.18487	0.271933	0.521066	-5.62342	S100a13	3	KO;WT
KO vs. WT	Q8K479	1647	-1.51615	-4.50304	1.47075	15.1612	-1.18221	0.272924	0.521886	-5.62632	C1qtnf5	2	KO;WT
KO vs. WT	Q62167	1648	0.507016	-0.491907	1.50594	17.0271	1.18212	0.272956	0.521886	-5.62641	Ddx3x	2	KO;WT
KO vs. WT	P45878	1649	-0.286203	-0.850143	0.277737	17.3428	-1.18199	0.273005	0.521886	-5.62655	Fkbp2	3	KO;WT
KO vs. WT	Q8BGS2	1650	0.342166	-0.33207	1.0164	18.2458	1.18195	0.273022	0.521886	-5.6266	Bola2	3	KO;WT
KO vs. WT	A2A8L5;Q64487-10;Q64487-11	1651	-0.20864	-0.620096	0.202816	20.3264	-1.18099	0.273379	0.522251	-5.62764	Ptprd;Ptprf	2	KO;WT
KO vs. WT	P17918	1652	0.271795	-0.264662	0.808252	18.6334	1.17999	0.273752	0.522648	-5.62873	Pcna	9	KO;WT
KO vs. WT	P01898;P01900;P04223;P04223-2;P14426	1653	-0.186777	-0.555805	0.182251	22.2513	-1.17879	0.274202	0.523081	-5.63003	H2-D1;H2-K1;H2-Q10	2	KO;WT
KO vs. WT	Q91XQ5	1654	-0.970214	-2.88823	0.947806	17.3074	-1.17811	0.274457	0.523081	-5.63077	Chst15	4	KO;WT
KO vs. WT	P15105	1655	0.471579	-0.46091	1.40407	18.5768	1.17783	0.274563	0.523081	-5.63107	Glul	4	KO;WT
KO vs. WT	Q61553	1656	-0.309355	-0.921276	0.302566	18.9992	-1.17743	0.274715	0.523081	-5.63151	Fscn1	15	KO;WT
KO vs. WT	P50405	1657	-0.949638	-2.82847	0.929196	20.4891	-1.17718	0.274808	0.523081	-5.63178	Sftpb	3	KO;WT
KO vs. WT	Q9CZX8	1658	0.401411	-0.393361	1.19618	18.9451	1.1763	0.275137	0.523204	-5.63273	Rps19	13	KO;WT
KO vs. WT	Q8R0F8	1659	1.32088	-1.29479	3.93656	14.738	1.17612	0.275205	0.523204	-5.63293	Fahd1	1	KO;WT
KO vs. WT	P21836	1660	-0.483989	-1.4432	0.475222	17.7103	-1.17515	0.27557	0.523583	-5.63398	Ache	5	KO;WT
KO vs. WT	Q91ZW2	1661	-1.30534	-3.89471	1.28403	16.8634	-1.17409	0.27597	0.524028	-5.63513	Pofut1	1	KO;WT
KO vs. WT	Q91VC3	1662	1.02395	-1.00824	3.05614	16.921	1.17351	0.276189	0.524127	-5.63576	Eif4a3	2	KO;WT
KO vs. WT	P56395	1663	0.762741	-0.756202	2.28168	17.769	1.16952	0.277697	0.526582	-5.64007	Cyb5a	3	KO;WT
KO vs. WT	Q60715	1664	0.333771	-0.331089	0.998632	17.8466	1.16921	0.277816	0.526582	-5.64041	P4ha1	1	KO;WT
KO vs. WT	Q8BIS8	1665	-0.417971	-1.252	0.41606	18.1874	-1.16718	0.278587	0.527459	-5.6426	Ccdc126	1	KO;WT
KO vs. WT	Q60715;Q60715-2	1666	-0.266744	-0.799046	0.265557	19.2221	-1.16711	0.278613	0.527459	-5.64268	P4ha1	13	KO;WT
KO vs. WT	P98064	1667	-0.159558	-0.478157	0.159041	18.3049	-1.1664	0.278883	0.527475	-5.64345	Masp1	7	KO;WT
KO vs. WT	P01746;P01747	1668	-1.30244	-3.90502	1.30014	16.0585	-1.16554	0.279211	0.527475	-5.64437		2	KO;WT
KO vs. WT	Q99J77	1669	0.191808	-0.191483	0.575098	19.1418	1.1655	0.279226	0.527475	-5.64442	Nans	11	KO;WT
KO vs. WT	P49312	1670	-0.317868	-0.953158	0.317422	17.8056	-1.16533	0.279291	0.527475	-5.6446	Hnrnpa1	12	KO;WT
KO vs. WT	P62869	1671	0.256523	-0.256931	0.769977	18.4569	1.16358	0.279955	0.528412	-5.64648	Elob	7	KO;WT
KO vs. WT	P02535;P02535-2;P02535-3;P08730;Q61414	1672	-0.97867	-2.94419	0.986851	17.5869	-1.15966	0.281454	0.530658	-5.65069	Krt10;Krt13;Krt15	1	KO;WT
KO vs. WT	P33434	1673	-0.211604	-0.636752	0.213544	20.2058	-1.15919	0.281633	0.530658	-5.6512	Mmp2	30	KO;WT
KO vs. WT	Q9Z0J0	1674	-0.581798	-1.75077	0.587175	18.3296	-1.15915	0.281649	0.530658	-5.65124	Npc2	3	KO;WT
KO vs. WT	O88593	1675	-0.231338	-0.6967	0.234025	15.9491	-1.15779	0.282174	0.531321	-5.65271	Pglyrp1	3	KO;WT
KO vs. WT	Q68FD5	1676	0.293887	-0.297519	0.885293	18.7854	1.15736	0.282338	0.531321	-5.65317	Cltc	59	KO;WT
KO vs. WT	P17047;P17047-2;P17047-3	1677	-0.24094	-0.726413	0.244532	19.7241	-1.15589	0.282901	0.532063	-5.65474	Lamp2	6	KO;WT
KO vs. WT	Q5XKE0	1678	-0.250092	-0.754635	0.25445	22.1394	-1.15445	0.283456	0.532789	-5.65628	Mybpc2	1	KO;WT
KO vs. WT	Q8CIF4	1679	-0.185445	-0.559911	0.189021	20.0848	-1.15339	0.283867	0.533243	-5.65742	Btd	16	KO;WT
KO vs. WT	O35664;O35664-2;O35664-3	1680	-0.186493	-0.563244	0.190257	21.2125	-1.15288	0.284064	0.533296	-5.65797	Ifnar2	6	KO;WT
KO vs. WT	O88746	1681	-0.481871	-1.45703	0.493293	17.4696	-1.15087	0.284839	0.534362	-5.66011	Tom1	2	KO;WT
KO vs. WT	P40142	1682	0.190232	-0.194977	0.575441	19.5282	1.15017	0.285111	0.534362	-5.66086	Tkt	35	KO;WT
KO vs. WT	P01843	1683	-0.308182	-0.932272	0.315908	21.5814	-1.15009	0.28514	0.534362	-5.66094		6	KO;WT
KO vs. WT	Q9CWZ7	1684	-0.432444	-1.30968	0.444788	16.7921	-1.14812	0.285903	0.535456	-5.66304	Napg	2	KO;WT
KO vs. WT	P97379	1685	-1.21873	-3.69185	1.2544	14.5286	-1.14771	0.286063	0.535456	-5.66348	G3bp2	1	KO;WT
KO vs. WT	O88452	1686	-0.207213	-0.628182	0.213756	17.7725	-1.14641	0.286569	0.535789	-5.66487	Stc2	3	KO;WT
KO vs. WT	P68372;P99024;Q7TMM9;Q9CWF2;Q9D6F9	1687	0.595874	-0.615548	1.8073	20.806	1.1456	0.286885	0.535789	-5.66574	Tubb2a;Tubb2b;Tubb4a;Tubb4b;Tubb5	4	KO;WT
KO vs. WT	P49710	1688	0.781638	-0.807561	2.37084	15.0363	1.14551	0.286917	0.535789	-5.66582	Hcls1	1	KO;WT
KO vs. WT	P04104;P11679;P50446;Q3TTY5;Q6IFZ6;Q8VED5;Q922U2	1689	0.662418	-0.684703	2.00954	20.6667	1.14525	0.287022	0.535789	-5.66611	Krt1;Krt2;Krt5;Krt6a;Krt77;Krt79;Krt8	4	KO;WT
KO vs. WT	Q9JLB9;Q9JLB9-2;Q9JLB9-3	1690	0.610749	-0.631487	1.85298	16.6818	1.14507	0.287091	0.535789	-5.6663	Nectin3	2	KO;WT
KO vs. WT	Q61508	1691	-0.222598	-0.676182	0.230985	20.0694	-1.14298	0.287906	0.536511	-5.66852	Ecm1	19	KO;WT
KO vs. WT	P70296	1692	0.159923	-0.166077	0.485923	22.0822	1.14253	0.288081	0.536511	-5.669	Pebp1	8	KO;WT
KO vs. WT	Q9EPC1	1693	-0.852405	-2.5901	0.885286	17.1342	-1.14247	0.288102	0.536511	-5.66906	Parva	2	KO;WT
KO vs. WT	Q61245;Q61245-2	1694	-0.155047	-0.471245	0.161151	19.1275	-1.14203	0.288276	0.536511	-5.66953	Col11a1	26	KO;WT
KO vs. WT	P28474	1695	0.215337	-0.224025	0.654699	19.4909	1.14148	0.28849	0.536511	-5.67011	Adh5	16	KO;WT
KO vs. WT	Q0VBK2	1696	1.257	-1.30776	3.82176	15.6388	1.14146	0.288498	0.536511	-5.67013	Krt80	1	KO;WT
KO vs. WT	Q9QZE7	1697	0.352423	-0.367278	1.07212	17.4984	1.14048	0.288884	0.536822	-5.67118	Tsnax	5	KO;WT
KO vs. WT	Q9CQI6	1698	-0.168514	-0.512738	0.17571	19.5056	-1.14016	0.289006	0.536822	-5.67151	Cotl1	14	KO;WT
KO vs. WT	P97825	1699	0.268102	-0.28024	0.816445	18.9297	1.13873	0.289566	0.537547	-5.67303	Jpt1	6	KO;WT
KO vs. WT	P61961	1700	0.210389	-0.220375	0.641153	19.0669	1.13751	0.290045	0.538118	-5.67432	Ufm1	3	KO;WT
KO vs. WT	Q8C0C7	1701	0.952239	-0.999471	2.90395	17.0209	1.13633	0.29051	0.538665	-5.67558	Farsa	7	KO;WT
KO vs. WT	Q8BUV3	1702	-0.506297	-1.5447	0.532104	16.0605	-1.13557	0.29081	0.538903	-5.67639	Gphn	4	KO;WT
KO vs. WT	P68372;Q9D6F9	1703	0.2355	-0.247801	0.7188	21.9607	1.13487	0.291085	0.539096	-5.67712	Tubb4a;Tubb4b	4	KO;WT
KO vs. WT	P33146	1704	-0.170187	-0.519746	0.179373	19.7339	-1.13391	0.291463	0.53948	-5.67814	Cdh15	19	KO;WT
KO vs. WT	Q9CQF3	1705	0.589218	-0.621486	1.79992	16.8666	1.13347	0.291635	0.539481	-5.6786	Nudt21	1	KO;WT
KO vs. WT	P33622	1706	-0.178431	-0.545394	0.188532	22.5034	-1.13246	0.292035	0.539906	-5.67967	Apoc3	6	KO;WT
KO vs. WT	Q8BJD1	1707	-0.230332	-0.7044	0.243736	18.9033	-1.13158	0.292381	0.540228	-5.6806	Itih5	1	KO;WT
KO vs. WT	P11438	1708	-0.676757	-2.07129	0.717771	19.4523	-1.13026	0.292904	0.540878	-5.68199	Lamp1	4	KO;WT
KO vs. WT	P70271	1709	-0.872589	-2.67236	0.927185	16.6325	-1.12918	0.29333	0.541348	-5.68313	Pdlim4	1	KO;WT
KO vs. WT	Q61768	1710	-0.433555	-1.32869	0.461576	16.8166	-1.12806	0.293777	0.541548	-5.68432	Kif5b	19	KO;WT
KO vs. WT	O88207;Q61245;Q61245-2	1711	0.791157	-0.842418	2.42473	15.9411	1.12797	0.293813	0.541548	-5.68441	Col11a1;Col5a1	2	KO;WT
KO vs. WT	Q8C4Q6	1712	2.74874	-2.92863	8.42612	14.6921	1.12761	0.293954	0.541548	-5.68479	Aida	1	KO;WT
KO vs. WT	Q02257	1713	1.23998	-1.32379	3.80375	15.6379	1.12644	0.294419	0.541922	-5.68602	Jup	7	KO;WT
KO vs. WT	Q8CAY6	1714	-0.212248	-0.65117	0.226674	17.5619	-1.12624	0.2945	0.541922	-5.68623	Acat2	12	KO;WT
KO vs. WT	Q8CIE0	1715	-0.154505	-0.474259	0.165248	18.4621	-1.12538	0.294839	0.542228	-5.68713	Serpina11	11	KO;WT
KO vs. WT	Q02053	1716	0.268897	-0.287904	0.825698	19.1605	1.12476	0.295088	0.542371	-5.68779	Uba1	54	KO;WT
KO vs. WT	O35900	1717	0.24383	-0.261463	0.749122	19.0117	1.12387	0.295441	0.542519	-5.68872	Lsm2	1	KO;WT
KO vs. WT	P70335;P70335-2;P70336;P70336-2	1718	1.1572	-1.24154	3.55595	15.2099	1.12357	0.295563	0.542519	-5.68904	Rock1;Rock2	1	KO;WT
KO vs. WT	Q91VC4	1719	-0.214826	-0.660255	0.230604	17.1933	-1.12326	0.295685	0.542519	-5.68936	Plvap	5	KO;WT
KO vs. WT	Q9WUA2	1720	0.47672	-0.51267	1.46611	18.5924	1.1222	0.29611	0.542983	-5.69048	Farsb	3	KO;WT
KO vs. WT	O70591	1721	0.308902	-0.332758	0.950563	17.9633	1.12122	0.296501	0.543384	-5.69151	Pfdn2	6	KO;WT
KO vs. WT	Q8VCR7	1722	-0.576776	-1.77567	0.622118	17.0589	-1.12047	0.2968	0.543572	-5.69229	Abhd14b	4	KO;WT
KO vs. WT	P62806	1723	-0.923175	-2.84273	0.996381	17.8009	-1.1201	0.296948	0.543572	-5.69268	H4c1	8	KO;WT
KO vs. WT	P10810	1724	-0.448482	-1.38256	0.485596	17.0213	-1.11824	0.297693	0.544212	-5.69463	Cd14	3	KO;WT
KO vs. WT	Q61114	1725	-0.338074	-1.04235	0.366206	17.3328	-1.11799	0.297792	0.544212	-5.69489	Bpifb1	3	KO;WT
KO vs. WT	Q8VHN8	1726	-0.359429	-1.10824	0.389378	16.6894	-1.11793	0.297816	0.544212	-5.69495	Nudt16l1	1	KO;WT
KO vs. WT	P11679;Q6IFZ6;Q8VED5;Q922U2	1727	0.84691	-0.918296	2.61212	19.8985	1.11742	0.298023	0.544276	-5.69549	Krt5;Krt77;Krt79;Krt8	1	KO;WT
KO vs. WT	Q9CY94	1728	0.448603	-0.487338	1.38454	16.8714	1.11631	0.298466	0.544563	-5.69664	Gins3	1	KO;WT
KO vs. WT	Q9CPW4	1729	0.173836	-0.188918	0.536591	17.759	1.11609	0.298554	0.544563	-5.69687	Arpc5	11	KO;WT
KO vs. WT	Q9EQS9;Q9EQS9-2	1730	-0.246684	-0.761709	0.268342	18.5994	-1.11554	0.298777	0.544563	-5.69745	Igdcc4	12	KO;WT
KO vs. WT	Q9CZM2	1731	0.360351	-0.392145	1.11285	19.5835	1.11531	0.298871	0.544563	-5.6977	Rpl15	11	KO;WT
KO vs. WT	Q8BQ47	1732	-1.91552	-5.91861	2.08757	15.4441	-1.11446	0.299211	0.544869	-5.69858	Cnpy4	1	KO;WT
KO vs. WT	Q91YJ2	1733	-0.628269	-1.94216	0.685622	15.8354	-1.11368	0.299527	0.545128	-5.6994	Snx4	2	KO;WT
KO vs. WT	Q8R010	1734	1.09624	-1.20207	3.39455	15.5859	1.11089	0.300651	0.546667	-5.70231	Aimp2	1	KO;WT
KO vs. WT	P01635	1735	-0.319344	-0.989185	0.350497	20.535	-1.11035	0.300869	0.546667	-5.70287	Igkv12-41	6	KO;WT
KO vs. WT	Q91V12;Q91V12-2;Q91V12-3;Q91V12-4	1736	-0.925247	-2.8661	1.0156	17.2223	-1.1103	0.300892	0.546667	-5.70293	Acot7	5	KO;WT
KO vs. WT	Q61147;Q9Z0Z4;Q9Z0Z4-2	1737	-0.300526	-0.93259	0.331537	19.928	-1.10738	0.302074	0.548139	-5.70596	Cp;Heph	2	KO;WT
KO vs. WT	P16675	1738	-0.202791	-0.629396	0.223814	17.8967	-1.10712	0.302178	0.548139	-5.70623	Ctsa	11	KO;WT
KO vs. WT	P97470	1739	1.54548	-1.70604	4.797	16.6856	1.10701	0.302224	0.548139	-5.70635	Ppp4c	1	KO;WT
KO vs. WT	P46935;Q8CFI0;Q8CFI0-3	1740	1.42781	-1.57938	4.435	18.7051	1.10582	0.302708	0.548702	-5.70759	Nedd4;Nedd4l	1	KO;WT
KO vs. WT	P61021	1741	1.42931	-1.59153	4.45015	15.6131	1.10197	0.304273	0.551052	-5.71157	Rab5b	3	KO;WT
KO vs. WT	Q5DU00;Q5DU00-2	1742	0.791975	-0.882165	2.46612	15.1823	1.10178	0.304354	0.551052	-5.71178	Dcdc2	1	KO;WT
KO vs. WT	P29416	1743	-0.260381	-0.811147	0.290385	17.5591	-1.10107	0.304641	0.551243	-5.71251	Hexa	9	KO;WT
KO vs. WT	Q8K183	1744	-0.569478	-1.77489	0.635935	16.2691	-1.10031	0.304954	0.551243	-5.7133	Pdxk	7	KO;WT
KO vs. WT	Q61703	1745	-0.148944	-0.464235	0.166347	22.4264	-1.10023	0.304984	0.551243	-5.71337	Itih2	73	KO;WT
KO vs. WT	P42227;P42227-2;P42227-3	1746	0.166756	-0.186511	0.520022	17.2999	1.09939	0.305329	0.55155	-5.71425	Stat3	6	KO;WT
KO vs. WT	P18572;P18572-2	1747	0.999275	-1.12119	3.11974	18.4444	1.09756	0.30608	0.552498	-5.71614	Bsg	4	KO;WT
KO vs. WT	P21274	1748	-0.246175	-0.769008	0.276658	17.6634	-1.09661	0.306466	0.552498	-5.71712	Bmp2	1	KO;WT
KO vs. WT	Q9D1E6	1749	0.196297	-0.220616	0.61321	17.8347	1.09658	0.30648	0.552498	-5.71715	Tbcb	6	KO;WT
KO vs. WT	P16092-3;P16092-6;Q61851;Q61851-2;Q9JKV2	1750	-1.35733	-4.24132	1.52666	19.5083	-1.09613	0.306664	0.552498	-5.71761	Cilk1;Fgfr1;Fgfr3	1	KO;WT
KO vs. WT	P56375	1751	-0.650214	-2.03198	0.731553	16.6779	-1.09596	0.306735	0.552498	-5.71779	Acyp2	2	KO;WT
KO vs. WT	Q3V2D2	1752	-0.266256	-0.832288	0.299776	19.4985	-1.09555	0.306904	0.552498	-5.71822	Gm94	2	KO;WT
KO vs. WT	Q5BKQ4	1753	-0.152583	-0.477793	0.172626	19.0335	-1.09274	0.308059	0.553735	-5.72111	Pnliprp1	23	KO;WT
KO vs. WT	Q9JHJ8;Q9JHJ8-2	1754	-0.27419	-0.858629	0.310249	17.5443	-1.09266	0.308092	0.553735	-5.72119	Icoslg	4	KO;WT
KO vs. WT	Q9WTP6;Q9WTP6-2	1755	1.11282	-1.2593	3.48493	17.2562	1.0926	0.308118	0.553735	-5.72126	Ak2	2	KO;WT
KO vs. WT	Q9CXF4	1756	0.266571	-0.302239	0.835381	17.5816	1.09149	0.308577	0.553777	-5.7224	Tbc1d15	3	KO;WT
KO vs. WT	P63280	1757	0.235589	-0.267113	0.738291	20.373	1.09148	0.308578	0.553777	-5.72241	Ube2i	3	KO;WT
KO vs. WT	Q1HFZ0	1758	-0.687766	-2.15608	0.780545	15.7995	-1.09093	0.308808	0.553777	-5.72298	Nsun2	2	KO;WT
KO vs. WT	Q62178	1759	-0.716649	-2.24675	0.813448	15.5821	-1.09084	0.308844	0.553777	-5.72307	Sema4a	1	KO;WT
KO vs. WT	Q3UE37	1760	0.877322	-0.999749	2.75439	17.8027	1.08856	0.309788	0.554785	-5.72541	Ube2z	1	KO;WT
KO vs. WT	Q8VBW6	1761	0.214198	-0.244113	0.67251	17.7139	1.0885	0.309812	0.554785	-5.72547	Nae1	6	KO;WT
KO vs. WT	P43274;P43276	1762	-0.770951	-2.42097	0.879069	16.3883	-1.08821	0.309934	0.554785	-5.72578	H1-4;H1-5	2	KO;WT
KO vs. WT	P26618;P26618-2	1763	-0.243269	-0.764635	0.278097	19.4708	-1.08672	0.31055	0.555164	-5.7273	Pdgfra	13	KO;WT
KO vs. WT	P97326	1764	-0.196032	-0.616279	0.224215	18.9531	-1.08642	0.310675	0.555164	-5.72761	Cdh6	14	KO;WT
KO vs. WT	Q8K0U4	1765	-0.824976	-2.59385	0.943897	15.802	-1.08622	0.310757	0.555164	-5.72781	Hspa12a	1	KO;WT
KO vs. WT	Q9Z1E4	1766	-0.901005	-2.8336	1.03159	16.9385	-1.08582	0.310922	0.555164	-5.72822	Gys1	4	KO;WT
KO vs. WT	Q9CPN8	1767	1.19647	-1.37048	3.76342	15.5746	1.08557	0.311026	0.555164	-5.72848	Igf2bp3	2	KO;WT
KO vs. WT	Q6IFZ6	1768	1.15273	-1.32175	3.62722	17.5314	1.08497	0.311276	0.555297	-5.7291	Krt77	3	KO;WT
KO vs. WT	P02535;P02535-2;P02535-3	1769	0.849626	-0.976742	2.676	21.5324	1.08346	0.311904	0.555396	-5.73064	Krt10	8	KO;WT
KO vs. WT	Q80V70	1770	-0.574113	-1.80881	0.660584	16.2451	-1.08295	0.312114	0.555396	-5.73116	Megf6	2	KO;WT
KO vs. WT	Q6NXH9;Q9Z2T6	1771	0.522795	-0.602786	1.64838	24.2785	1.08175	0.312615	0.555396	-5.73239	Krt73;Krt85	1	KO;WT
KO vs. WT	Q8BG94	1772	-0.781459	-2.46449	0.901567	15.7659	-1.08141	0.31276	0.555396	-5.73274	Commd7	1	KO;WT
KO vs. WT	Q69ZR2	1773	0.26446	-0.30567	0.83459	16.9417	1.08034	0.313206	0.555396	-5.73384	Hectd1	3	KO;WT
KO vs. WT	Q9QX11;Q9QX11-2	1774	-0.407729	-1.28738	0.471922	19.3906	-1.07953	0.313544	0.555396	-5.73466	Cyth1	2	KO;WT
KO vs. WT	P31938	1775	-0.946065	-2.98719	1.09506	19.3238	-1.07951	0.313553	0.555396	-5.73468	Map2k1	2	KO;WT
KO vs. WT	P63085	1776	0.225122	-0.260686	0.710929	18.1653	1.07926	0.313656	0.555396	-5.73494	Mapk1	12	KO;WT
KO vs. WT	Q9R0B9	1777	-0.242254	-0.765171	0.280663	18.4607	-1.07898	0.313775	0.555396	-5.73523	Plod2	25	KO;WT
KO vs. WT	P70398	1778	0.254366	-0.294762	0.803494	17.2894	1.07884	0.313831	0.555396	-5.73536	Usp9x	10	KO;WT
KO vs. WT	Q8R1U2	1779	-0.209254	-0.661606	0.243098	18.5485	-1.07738	0.314441	0.555396	-5.73685	Cgref1	11	KO;WT
KO vs. WT	P61514	1780	0.835056	-0.971621	2.64173	16.0145	1.07649	0.314818	0.555396	-5.73777	Rpl37a	1	KO;WT
KO vs. WT	Q8K2Q0	1781	-0.450988	-1.42674	0.524761	16.5674	-1.07647	0.314826	0.555396	-5.73779	Commd9	1	KO;WT
KO vs. WT	Q80XI4	1782	0.47815	-0.556399	1.5127	16.7213	1.07643	0.314841	0.555396	-5.73782	Pip4k2b	2	KO;WT
KO vs. WT	Q9DAW9	1783	-0.555899	-1.75869	0.646895	15.9599	-1.07641	0.314849	0.555396	-5.73784	Cnn3	3	KO;WT
KO vs. WT	Q9QYG0	1784	-0.204692	-0.64771	0.238325	19.0872	-1.0761	0.314977	0.555396	-5.73815	Ndrg2	1	KO;WT
KO vs. WT	Q7TQI3	1785	0.179065	-0.208696	0.566825	19.577	1.07552	0.315222	0.555396	-5.73875	Otub1	11	KO;WT
KO vs. WT	Q5SSL4;Q5SSL4-2;Q5SSL4-3;Q5SSL4-4;Q6PAJ1	1786	-1.16332	-3.68552	1.35888	15.6233	-1.07422	0.315769	0.555396	-5.74007	Abr;Bcr	1	KO;WT
KO vs. WT	Q9DCT1	1787	-0.742461	-2.35241	0.867484	17.1406	-1.07408	0.315829	0.555396	-5.74022	Akr1e2	5	KO;WT
KO vs. WT	Q505F5	1788	0.645083	-0.753872	2.04404	17.4326	1.07395	0.315882	0.555396	-5.74035	Lrrc47	8	KO;WT
KO vs. WT	Q05306	1789	-0.725634	-2.30006	0.84879	17.6542	-1.07342	0.316106	0.555396	-5.74089	Col10a1	2	KO;WT
KO vs. WT	Q99KK7	1790	0.210815	-0.246611	0.668241	18.5671	1.07338	0.316122	0.555396	-5.74093	Dpp3	24	KO;WT
KO vs. WT	Q923D3	1791	-0.223852	-0.709882	0.262177	16.8755	-1.07268	0.316415	0.555396	-5.74163	Parm1	2	KO;WT
KO vs. WT	P54729	1792	0.452385	-0.529999	1.43477	14.2759	1.07251	0.31649	0.555396	-5.74181	Nub1	1	KO;WT
KO vs. WT	P84091	1793	0.845714	-0.990889	2.68232	18.3879	1.07246	0.316509	0.555396	-5.74186	Ap2m1	3	KO;WT
KO vs. WT	Q64323	1794	-0.396928	-1.25898	0.465125	17.8531	-1.07239	0.31654	0.555396	-5.74194	Piga	2	KO;WT
KO vs. WT	P35492	1795	0.965963	-1.13321	3.06514	15.4966	1.07173	0.316817	0.555396	-5.7426	Hal	1	KO;WT
KO vs. WT	Q6P1E1;Q6P1E1-2;Q8CIE2;Q8CIE2-2;Q8CIE2-3	1796	-1.19085	-3.77911	1.39741	17.7262	-1.07157	0.316884	0.555396	-5.74277	Zmiz1;Zmiz2	1	KO;WT
KO vs. WT	P68181;P68181-2;P68181-3;P68181-4	1797	-0.601029	-1.90739	0.705329	14.927	-1.07154	0.316899	0.555396	-5.7428	Prkacb	1	KO;WT
KO vs. WT	Q8BPB0;Q921Y0	1798	0.170377	-0.199971	0.540725	17.8447	1.07145	0.316934	0.555396	-5.74288	Mob1a;Mob1b	3	KO;WT
KO vs. WT	Q7TQA1;Q7TQA1-5	1799	-0.202448	-0.642604	0.237709	18.349	-1.07122	0.317032	0.555396	-5.74312	Igsf1	13	KO;WT
KO vs. WT	Q3UV17	1800	0.582454	-0.685088	1.85	20.3842	1.07022	0.317454	0.555396	-5.74414	Krt76	3	KO;WT
KO vs. WT	Q01279	1801	-0.186839	-0.593513	0.219835	21.9398	-1.07002	0.317536	0.555396	-5.74433	Egfr	9	KO;WT
KO vs. WT	Q8BJU0;Q8BJU0-2	1802	0.208937	-0.245916	0.663789	17.5323	1.06984	0.317616	0.555396	-5.74453	Sgta	6	KO;WT
KO vs. WT	O09164	1803	-0.183845	-0.584091	0.2164	19.4301	-1.06979	0.317635	0.555396	-5.74457	Sod3	11	KO;WT
KO vs. WT	P11152	1804	-0.168577	-0.535885	0.198731	17.9007	-1.06891	0.318007	0.555396	-5.74546	Lpl	17	KO;WT
KO vs. WT	Q18PI6;Q18PI6-3	1805	-0.629021	-2.00052	0.742478	15.4177	-1.06818	0.318318	0.555396	-5.74621	Cd84	2	KO;WT
KO vs. WT	Q61330	1806	-0.3695	-1.17521	0.436208	17.7573	-1.06809	0.318352	0.555396	-5.74629	Cntn2	5	KO;WT
KO vs. WT	Q8BHA3;Q8BHA3-2	1807	-1.15312	-3.66836	1.36212	15.388	-1.06775	0.318498	0.555396	-5.74664	Dtd2	2	KO;WT
KO vs. WT	Q9R000	1808	-1.08946	-3.46667	1.28775	18.3532	-1.06737	0.318658	0.555396	-5.74702	Itgb1bp2	5	KO;WT
KO vs. WT	Q8BYY9	1809	-1.53007	-4.86928	1.80913	16.1616	-1.06719	0.318734	0.555396	-5.74721	Serpina3b	2	KO;WT
KO vs. WT	Q60605;Q60605-2;Q8CI43	1810	-0.255277	-0.812417	0.301864	21.2455	-1.06713	0.318758	0.555396	-5.74726	Myl6;Myl6b	1	KO;WT
KO vs. WT	P35235-1	1811	0.23201	-0.274514	0.738534	17.2974	1.06679	0.318903	0.555396	-5.74761	Ptpn11	16	KO;WT
KO vs. WT	O09044	1812	0.975854	-1.15633	3.10804	17.4102	1.06594	0.319265	0.555718	-5.74847	Snap23	2	KO;WT
KO vs. WT	Q9ER72;Q9ER72-2	1813	0.313854	-0.372227	0.999935	17.7063	1.06543	0.31948	0.555786	-5.74899	Cars1	4	KO;WT
KO vs. WT	Q8QZT1	1814	0.571492	-0.678979	1.82196	15.4664	1.06441	0.319913	0.556233	-5.75002	Acat1	3	KO;WT
KO vs. WT	Q9CQQ8	1815	-0.707264	-2.25586	0.841328	17.1513	-1.0637	0.320217	0.556454	-5.75074	Lsm7	2	KO;WT
KO vs. WT	Q99LD8;Q9CWS0	1816	-0.697566	-2.22714	0.832012	18.436	-1.06215	0.320874	0.557289	-5.7523	Ddah1;Ddah2	2	KO;WT
KO vs. WT	O08795;O08795-2	1817	-0.166251	-0.53113	0.198628	18.7251	-1.06118	0.321289	0.557477	-5.75328	Prkcsh	9	KO;WT
KO vs. WT	P80315	1818	0.494653	-0.59142	1.58073	17.9563	1.06075	0.32147	0.557477	-5.75371	Cct4	21	KO;WT
KO vs. WT	Q8C1B7;Q8C1B7-2;Q8C1B7-3;Q9R1T4;Q9R1T4-2;Q9R1T4-3	1819	0.340696	-0.407672	1.08906	19.42	1.06029	0.321667	0.557477	-5.75418	Septin11;Septin6	2	KO;WT
KO vs. WT	Q91XL9;Q91XL9-2;Q91XL9-3	1820	-0.769098	-2.45857	0.920375	17.0711	-1.06024	0.321689	0.557477	-5.75423	Osbpl1a	2	KO;WT
KO vs. WT	P24472	1821	-0.228795	-0.732072	0.274482	17.8184	-1.0588	0.322305	0.558237	-5.75568	Gsta4	7	KO;WT
KO vs. WT	Q05D44	1822	0.381499	-0.459476	1.22247	17.0967	1.05653	0.323273	0.559606	-5.75796	Eif5b	10	KO;WT
KO vs. WT	P61290	1823	1.0611	-1.28256	3.40476	16.6455	1.05447	0.324157	0.560533	-5.76003	Psme3	6	KO;WT
KO vs. WT	Q11136	1824	-0.212347	-0.681374	0.256679	18.1119	-1.05444	0.32417	0.560533	-5.76006	Pepd	10	KO;WT
KO vs. WT	O08710	1825	-0.834163	-2.67734	1.00901	18.1743	-1.05404	0.324341	0.560533	-5.76046	Tg	34	KO;WT
KO vs. WT	Q9CT10	1826	-0.419449	-1.34816	0.509259	15.7936	-1.0519	0.325263	0.561818	-5.76261	Ranbp3	7	KO;WT
KO vs. WT	P26369	1827	-1.13159	-3.63993	1.37675	18.3634	-1.05069	0.325782	0.562406	-5.76382	U2af2	4	KO;WT
KO vs. WT	P63085;Q63844	1828	-0.30264	-0.97415	0.368871	15.5331	-1.04965	0.32623	0.562814	-5.76486	Mapk1;Mapk3	5	KO;WT
KO vs. WT	P17879;Q61696	1829	-0.302809	-0.97491	0.369293	17.4854	-1.04932	0.326375	0.562814	-5.76519	Hspa1a;Hspa1b	3	KO;WT
KO vs. WT	Q9DBT5	1830	0.497562	-0.60728	1.6024	18.4342	1.04887	0.326569	0.562841	-5.76564	Ampd2	4	KO;WT
KO vs. WT	O08738	1831	0.513987	-0.630133	1.65811	17.0866	1.04629	0.327681	0.564256	-5.76821	Casp6	2	KO;WT
KO vs. WT	O55029	1832	0.349001	-0.42798	1.12598	17.4615	1.04614	0.327748	0.564256	-5.76837	Copb2	16	KO;WT
KO vs. WT	P28650;P46664	1833	0.178238	-0.218972	0.575447	18.3741	1.04509	0.328202	0.564309	-5.76942	Adss1;Adss2	1	KO;WT
KO vs. WT	P47199	1834	0.389208	-0.478179	1.25659	17.3875	1.04506	0.328215	0.564309	-5.76944	Cryz	7	KO;WT
KO vs. WT	P35564	1835	-1.28363	-4.14496	1.5777	16.8765	-1.04483	0.328316	0.564309	-5.76968	Canx	3	KO;WT
KO vs. WT	P62960	1836	0.190635	-0.235068	0.616338	18.6377	1.04296	0.329125	0.565392	-5.77153	Ybx1	5	KO;WT
KO vs. WT	P63268	1837	-0.77246	-2.49888	0.953955	16.9316	-1.04209	0.329506	0.565403	-5.77241	Actg2	2	KO;WT
KO vs. WT	Q6PDM2	1838	-0.924221	-2.99109	1.14265	17.7491	-1.04144	0.329786	0.565403	-5.77305	Srsf1	3	KO;WT
KO vs. WT	P04444	1839	0.43791	-0.541422	1.41724	20.0212	1.04142	0.329794	0.565403	-5.77307	Hbb-bh1	11	KO;WT
KO vs. WT	O08749	1840	0.177152	-0.219075	0.573379	17.6528	1.0413	0.329848	0.565403	-5.77319	Dld	8	KO;WT
KO vs. WT	Q78PY7	1841	0.327022	-0.405638	1.05968	17.4503	1.03956	0.330608	0.566138	-5.77492	Snd1	12	KO;WT
KO vs. WT	P21107;Q6IRU2	1842	0.27687	-0.343469	0.897209	16.9831	1.03949	0.330636	0.566138	-5.77499	Tpm3;Tpm4	1	KO;WT
KO vs. WT	Q9JIF0;Q9JIF0-2;Q9JIF0-3	1843	0.599538	-0.748025	1.9471	18.2502	1.03619	0.332075	0.568294	-5.77826	Prmt1	6	KO;WT
KO vs. WT	P54822	1844	0.251964	-0.315211	0.819139	18.146	1.03465	0.33275	0.56914	-5.77978	Adsl	19	KO;WT
KO vs. WT	P20357	1845	-0.959658	-3.12118	1.20186	16.4178	-1.03402	0.333025	0.569228	-5.78041	Map2	4	KO;WT
KO vs. WT	P07758;Q00896	1846	-0.173541	-0.564541	0.217459	25.2266	-1.03371	0.333163	0.569228	-5.78072	Serpina1a;Serpina1c	11	KO;WT
KO vs. WT	Q91V76	1847	-0.356422	-1.16021	0.447366	19.844	-1.03275	0.333583	0.569333	-5.78166		4	KO;WT
KO vs. WT	Q9Z125;Q9Z125-2	1848	-1.63512	-5.32326	2.05302	14.3515	-1.03256	0.333668	0.569333	-5.78185	Creb3l1	1	KO;WT
KO vs. WT	P12382;Q9WUA3	1849	-0.887307	-2.88913	1.11452	17.3761	-1.03234	0.333766	0.569333	-5.78208	Pfkl;Pfkp	2	KO;WT
KO vs. WT	Q9CQW3	1850	-0.235288	-0.766499	0.295923	17.2138	-1.03159	0.334096	0.569388	-5.78282	Proz	6	KO;WT
KO vs. WT	Q00897	1851	-0.189467	-0.61729	0.238355	23.9803	-1.03144	0.334159	0.569388	-5.78296	Serpina1d	15	KO;WT
KO vs. WT	P22599	1852	-0.14935	-0.486807	0.188108	23.1143	-1.03076	0.334458	0.569564	-5.78363	Serpina1b	18	KO;WT
KO vs. WT	Q91XV3	1853	-0.225687	-0.735817	0.284442	17.4438	-1.03039	0.334623	0.569564	-5.784	Basp1	14	KO;WT
KO vs. WT	Q03734	1854	-0.387843	-1.26492	0.48923	19.3836	-1.0299	0.334838	0.569622	-5.78448	Serpina3m	13	KO;WT
KO vs. WT	Q8K2T1	1855	0.296723	-0.374576	0.968021	17.7113	1.02946	0.335032	0.569644	-5.78492	Nmral1	8	KO;WT
KO vs. WT	Q8R1B4	1856	0.302013	-0.382681	0.986708	16.8492	1.02731	0.335977	0.569857	-5.78703	Eif3c	12	KO;WT
KO vs. WT	O70139	1857	-0.838201	-2.73854	1.06214	17.4549	-1.02728	0.335991	0.569857	-5.78706	Pkig	1	KO;WT
KO vs. WT	P28658	1858	-0.299763	-0.979444	0.379917	17.3495	-1.02718	0.336036	0.569857	-5.78716	Atxn10	9	KO;WT
KO vs. WT	Q9D906	1859	-0.824336	-2.69382	1.04514	16.1296	-1.02697	0.33613	0.569857	-5.78737	Atg7	1	KO;WT
KO vs. WT	P70375	1860	-1.15784	-3.78459	1.46891	17.2212	-1.0266	0.33629	0.569857	-5.78773	F7	2	KO;WT
KO vs. WT	Q9CWK8;Q9WV80	1861	-1.11083	-3.63112	1.40946	19.7564	-1.02653	0.336323	0.569857	-5.7878	Snx1;Snx2	2	KO;WT
KO vs. WT	P82343;P82343-2	1862	-0.578811	-1.89263	0.735012	17.037	-1.02606	0.33653	0.569857	-5.78826	Renbp	1	KO;WT
KO vs. WT	Q922F4	1863	-0.30709	-1.00426	0.390075	19.7698	-1.0259	0.336602	0.569857	-5.78842	Tubb6	8	KO;WT
KO vs. WT	Q8BTM8	1864	0.271607	-0.346707	0.889921	18.4015	1.02307	0.337854	0.57167	-5.7912	Flna	67	KO;WT
KO vs. WT	Q8BVE3	1865	0.19754	-0.252668	0.647748	16.9816	1.02191	0.338366	0.572229	-5.79233	Atp6v1h	6	KO;WT
KO vs. WT	O70165	1866	-0.155935	-0.511614	0.199743	20.2412	-1.02108	0.338736	0.572419	-5.79315	Fcn1	19	KO;WT
KO vs. WT	Q6P1F6	1867	-0.374529	-1.22934	0.480281	18.5624	-1.02044	0.339019	0.572419	-5.79378	Ppp2r2a	5	KO;WT
KO vs. WT	P53994	1868	-0.429153	-1.40957	0.551269	17.4269	-1.01947	0.339454	0.572419	-5.79473	Rab2a	7	KO;WT
KO vs. WT	P01845	1869	-0.349369	-1.14771	0.448967	18.8079	-1.01923	0.339559	0.572419	-5.79496	Iglc3	3	KO;WT
KO vs. WT	P20108	1870	0.543152	-0.698065	1.78437	20.6234	1.01917	0.339585	0.572419	-5.79502	Prdx3	9	KO;WT
KO vs. WT	P63001	1871	-0.295411	-0.970695	0.379873	19.1722	-1.01886	0.339725	0.572419	-5.79533	Rac1	4	KO;WT
KO vs. WT	P05201	1872	-0.147409	-0.484391	0.189573	19.2921	-1.0188	0.339749	0.572419	-5.79538	Got1	20	KO;WT
KO vs. WT	Q8BH97	1873	-0.386457	-1.27088	0.497969	17.9591	-1.01768	0.340247	0.572953	-5.79648	Rcn3	12	KO;WT
KO vs. WT	P26450	1874	0.294509	-0.380531	0.969548	16.5166	1.01611	0.340948	0.573826	-5.79801	Pik3r1	1	KO;WT
KO vs. WT	Q9JI75	1875	0.247626	-0.321164	0.816416	17.3234	1.01395	0.341913	0.575143	-5.80012	Nqo2	6	KO;WT
KO vs. WT	Q8BNU0	1876	1.29457	-1.68021	4.26935	15.6118	1.01354	0.342096	0.575144	-5.80052	Armc6	2	KO;WT
KO vs. WT	Q8K0C9	1877	0.264443	-0.344137	0.873022	16.5666	1.01202	0.34278	0.575877	-5.80201	Gmds	5	KO;WT
KO vs. WT	P70349	1878	0.196202	-0.255447	0.647852	18.5294	1.01176	0.342897	0.575877	-5.80226	Hint1	10	KO;WT
KO vs. WT	Q9D7P9	1879	0.366482	-0.478419	1.21138	17.6368	1.01023	0.343582	0.576295	-5.80374	Serpinb12	3	KO;WT
KO vs. WT	P35279;P35279-2	1880	-0.462998	-1.53067	0.604677	17.6657	-1.00998	0.343694	0.576295	-5.80399	Rab6a	2	KO;WT
KO vs. WT	Q9WUM3	1881	0.216954	-0.283343	0.717252	17.8568	1.00998	0.343694	0.576295	-5.80399	Coro1b	2	KO;WT
KO vs. WT	P01723;P01727;P01728	1882	-0.172092	-0.569186	0.225001	20.768	-1.00935	0.343976	0.576461	-5.8046		3	KO;WT
KO vs. WT	P15532	1883	0.241432	-0.316351	0.799215	20.1663	1.0081	0.34454	0.57702	-5.80581	Nme1	9	KO;WT
KO vs. WT	P17742	1884	0.166646	-0.218472	0.551764	22.4883	1.0078	0.344675	0.57702	-5.8061	Ppia	10	KO;WT
KO vs. WT	P40336;P40336-2	1885	-1.10266	-3.6536	1.44828	16.2357	-1.00673	0.345155	0.577507	-5.80714	Vps26a	5	KO;WT
KO vs. WT	Q8BJL1	1886	1.19614	-1.57251	3.96479	15.9162	1.0062	0.345393	0.577507	-5.80765	Fbxo30	3	KO;WT
KO vs. WT	Q9JJU8	1887	0.164011	-0.21585	0.543873	19.2357	1.00559	0.34567	0.577507	-5.80824	Sh3bgrl	5	KO;WT
KO vs. WT	Q9CYI0	1888	0.752916	-0.991238	2.49707	14.3833	1.00539	0.34576	0.577507	-5.80844		1	KO;WT
KO vs. WT	Q8BFR6	1889	-0.222449	-0.738127	0.293229	16.7326	-1.00467	0.346083	0.577507	-5.80913	Zfand1	1	KO;WT
KO vs. WT	P02535;P02535-2;P02535-3;P08730;Q497I4;Q61414;Q61781;Q6IFX2;Q9QWL7;Q9Z2K1	1890	0.754957	-0.995345	2.50526	19.1926	1.00458	0.346128	0.577507	-5.80923	Krt10;Krt13;Krt14;Krt15;Krt16;Krt17;Krt35;Krt42	1	KO;WT
KO vs. WT	P54728	1891	0.179559	-0.236842	0.595959	19.7022	1.00431	0.346248	0.577507	-5.80949	Rad23b	5	KO;WT
KO vs. WT	O88487	1892	-0.205675	-0.684043	0.272693	17.5489	-1.00137	0.34758	0.579356	-5.81233	Dync1i2	8	KO;WT
KO vs. WT	Q9CPR4	1893	0.366908	-0.486732	1.22055	19.3505	1.00105	0.347724	0.579356	-5.81264	Rpl17	9	KO;WT
KO vs. WT	Q6ZQ38	1894	0.260331	-0.345754	0.866415	17.9623	1.00038	0.348026	0.579554	-5.81328	Cand1	33	KO;WT
KO vs. WT	Q9WV32	1895	-0.204589	-0.68112	0.271941	18.642	-0.999922	0.348234	0.579594	-5.81373	Arpc1b	8	KO;WT
KO vs. WT	Q91VU0	1896	-0.20508	-0.684749	0.274588	18.4436	-0.995762	0.350126	0.582174	-5.81773	Fam3c	13	KO;WT
KO vs. WT	P48722;P48722-2;Q61316	1897	-0.507645	-1.69551	0.680223	17.1404	-0.995325	0.350325	0.582174	-5.81815	Hspa4;Hspa4l	3	KO;WT
KO vs. WT	A1L317;P02535;P02535-2;P02535-3;P08730;Q497I4;Q61414;Q61781;Q6IFX2;Q9QWL7;Q9Z2K1	1898	0.73487	-0.984745	2.45449	24.8007	0.995297	0.350338	0.582174	-5.81818	Krt10;Krt13;Krt14;Krt15;Krt16;Krt17;Krt24;Krt35;Krt42	1	KO;WT
KO vs. WT	Q99LF4	1899	0.227937	-0.305738	0.761612	17.4612	0.994745	0.35059	0.582285	-5.81871	Rtcb	10	KO;WT
KO vs. WT	P28352	1900	0.291413	-0.393792	0.976617	17.6616	0.990516	0.352522	0.585187	-5.82277	Apex1	7	KO;WT
KO vs. WT	P27046;Q8BRK9	1901	-0.725364	-2.43434	0.983612	17.4108	-0.988537	0.353429	0.586157	-5.82466	Man2a1;Man2a2	1	KO;WT
KO vs. WT	P70158	1902	-0.801977	-2.69166	1.08771	16.7403	-0.98843	0.353478	0.586157	-5.82476	Smpdl3a	1	KO;WT
KO vs. WT	Q8K354	1903	-0.697458	-2.34431	0.949393	17.1297	-0.986363	0.354428	0.587423	-5.82674	Cbr3	2	KO;WT
KO vs. WT	P35980	1904	0.314953	-0.429631	1.05954	19.8571	0.985157	0.354983	0.587882	-5.82789	Rpl18	6	KO;WT
KO vs. WT	P26040;P26041;P26043	1905	0.146931	-0.200572	0.494434	19.4303	0.984756	0.355168	0.587882	-5.82827	Ezr;Msn;Rdx	11	KO;WT
KO vs. WT	Q9CZC8	1906	-0.931346	-3.13537	1.27268	16.9699	-0.984165	0.35544	0.587882	-5.82884	Scrn1	3	KO;WT
KO vs. WT	P62137;P62141	1907	-1.14794	-3.86458	1.56871	18.211	-0.984143	0.35545	0.587882	-5.82886	Ppp1ca;Ppp1cb	1	KO;WT
KO vs. WT	O08848	1908	-0.275099	-0.926732	0.376534	17.3978	-0.983239	0.355867	0.588262	-5.82972	RO60	3	KO;WT
KO vs. WT	P07759;P29621;Q03734;Q5I2A0;Q91WP6	1909	-0.412018	-1.38916	0.565129	21.7843	-0.98204	0.35642	0.5887	-5.83086	Serpina3c;Serpina3g;Serpina3k;Serpina3m;Serpina3n	4	KO;WT
KO vs. WT	Q9EQP2;Q9WVK4	1910	-1.15948	-3.91072	1.59176	18.4247	-0.981542	0.35665	0.5887	-5.83133	Ehd1;Ehd4	3	KO;WT
KO vs. WT	Q63829	1911	0.339325	-0.465904	1.14455	17.2988	0.981452	0.356692	0.5887	-5.83142	Commd3	3	KO;WT
KO vs. WT	Q9CQM9	1912	0.194712	-0.268828	0.658252	18.852	0.978317	0.358143	0.590786	-5.8344	Glrx3	16	KO;WT
KO vs. WT	Q9CYT6	1913	-0.802434	-2.71423	1.10936	17.7474	-0.977554	0.358497	0.59106	-5.83512	Cap2	10	KO;WT
KO vs. WT	Q9DCT8	1914	-0.266143	-0.901508	0.369223	17.9044	-0.975582	0.359412	0.59226	-5.83699	Crip2	7	KO;WT
KO vs. WT	Q8C0M9	1915	0.731405	-1.01781	2.48062	16.3765	0.973841	0.360222	0.593285	-5.83863	Asrgl1	2	KO;WT
KO vs. WT	Q924C1	1916	-0.832163	-2.82687	1.16254	16.8661	-0.971633	0.361251	0.594599	-5.84072	Xpo5	1	KO;WT
KO vs. WT	Q3UFB7	1917	-1.55415	-5.28067	2.17237	14.9809	-0.971321	0.361397	0.594599	-5.84102	Ntrk1	1	KO;WT
KO vs. WT	Q9JII6	1918	0.165346	-0.231625	0.562317	19.1846	0.970082	0.361975	0.594974	-5.84218	Akr1a1	17	KO;WT
KO vs. WT	Q922F4;Q9ERD7	1919	-0.283163	-0.963274	0.396949	18.6989	-0.969681	0.362163	0.594974	-5.84256	Tubb3;Tubb6	4	KO;WT
KO vs. WT	Q91ZJ5	1920	-0.179408	-0.610345	0.251528	18.9558	-0.969621	0.362191	0.594974	-5.84262	Ugp2	37	KO;WT
KO vs. WT	Q03157	1921	-0.280189	-0.954119	0.39374	18.8461	-0.968301	0.362809	0.595678	-5.84386	Aplp1	19	KO;WT
KO vs. WT	P70255;P70255-2;P70255-3;P70255-4;P70255-5;P70255-6;P70255-7;P70257;P70257-1;P70257-2;P97863;P97863-2;P97863-3;Q02780;Q02780-2;Q02780-3;Q02780-4;Q02780-5;Q02780-6;Q02780-7	1922	-0.732054	-2.49418	1.03007	16.7899	-0.967564	0.363154	0.595777	-5.84455	Nfia;Nfib;Nfic;Nfix	1	KO;WT
KO vs. WT	Q9CQI3	1923	0.153473	-0.216111	0.523056	18.9758	0.967143	0.363351	0.595777	-5.84495	Gmfb	3	KO;WT
KO vs. WT	Q8C0F9	1924	-0.595005	-2.02813	0.838121	19.0029	-0.966962	0.363436	0.595777	-5.84512	Prss35	2	KO;WT
KO vs. WT	Q09163	1925	-1.19814	-4.08659	1.69031	16.2343	-0.966083	0.363848	0.595961	-5.84595	Dlk1	3	KO;WT
KO vs. WT	P68372;Q7TMM9;Q9CWF2	1926	-0.783556	-2.67287	1.10575	17.9543	-0.965917	0.363926	0.595961	-5.8461	Tubb2a;Tubb2b;Tubb4b	3	KO;WT
KO vs. WT	P06909	1927	-0.144789	-0.494287	0.204709	21.894	-0.964857	0.364423	0.596381	-5.8471	Cfh	28	KO;WT
KO vs. WT	P35710;P35710-2	1928	-0.408754	-1.39572	0.578215	18.3365	-0.964566	0.36456	0.596381	-5.84737	Sox5	2	KO;WT
KO vs. WT	Q3TCJ1	1929	-0.468356	-1.60328	0.666572	15.6566	-0.961127	0.366178	0.598475	-5.85059	Abraxas2	1	KO;WT
KO vs. WT	Q61166	1930	0.276187	-0.393302	0.945676	19.2168	0.960801	0.366332	0.598475	-5.8509	Mapre1	10	KO;WT
KO vs. WT	Q9Z1N5	1931	-0.29619	-1.01429	0.421909	18.1065	-0.960636	0.36641	0.598475	-5.85105	Ddx39b	9	KO;WT
KO vs. WT	Q91YN5;Q91YN5-3	1932	-0.169807	-0.58235	0.242736	16.9001	-0.95865	0.367347	0.599697	-5.85291	Uap1	7	KO;WT
KO vs. WT	Q8R088;Q8R088-3;Q9CRA5;Q9CRA5-2	1933	0.872235	-1.24854	2.99301	15.9573	0.957881	0.367711	0.599979	-5.85363	Golph3;Golph3l	1	KO;WT
KO vs. WT	P43025	1934	-0.279051	-0.958963	0.40086	19.0845	-0.955883	0.368657	0.601212	-5.85549	Clec3b	8	KO;WT
KO vs. WT	Q8CI94	1935	-0.204321	-0.702432	0.293791	18.9638	-0.955343	0.368913	0.601318	-5.85599	Pygb	18	KO;WT
KO vs. WT	Q62148	1936	-0.482213	-1.65883	0.69441	17.9373	-0.954497	0.369314	0.601661	-5.85678	Aldh1a2	13	KO;WT
KO vs. WT	Q61160	1937	0.311521	-0.450259	1.0733	16.526	0.952426	0.370297	0.602696	-5.85871	Fadd	1	KO;WT
KO vs. WT	Q9Z2K1	1938	-1.53974	-5.3056	2.22611	17.2948	-0.952265	0.370374	0.602696	-5.85886	Krt16	3	KO;WT
KO vs. WT	P47962	1939	0.457902	-0.662388	1.57819	18.1066	0.951952	0.370522	0.602696	-5.85915	Rpl5	16	KO;WT
KO vs. WT	P47754	1940	0.166523	-0.241305	0.574351	19.5915	0.950979	0.370986	0.603139	-5.86005	Capza2	7	KO;WT
KO vs. WT	Q3B7Z2	1941	0.168477	-0.244498	0.581452	16.9272	0.950147	0.371381	0.603453	-5.86082	Osbp	9	KO;WT
KO vs. WT	Q9D2M8	1942	0.583595	-0.847495	2.01469	16.4367	0.949769	0.371562	0.603453	-5.86118	Ube2v2	2	KO;WT
KO vs. WT	Q8BH43	1943	-0.513828	-1.77517	0.747516	17.4452	-0.948763	0.372042	0.603921	-5.86211	Wasf2	1	KO;WT
KO vs. WT	Q9WTL7	1944	0.441065	-0.644565	1.52669	17.2963	0.946223	0.373254	0.605496	-5.86446	Lypla2	4	KO;WT
KO vs. WT	Q64012;Q64012-2	1945	-0.871886	-3.0197	1.27593	14.8621	-0.945444	0.373627	0.605496	-5.86518	Raly	1	KO;WT
KO vs. WT	P12970	1946	0.247427	-0.362345	0.857199	18.9485	0.945045	0.373818	0.605496	-5.86555	Rpl7a	11	KO;WT
KO vs. WT	P48453;P48453-2	1947	-1.04201	-3.61026	1.52624	14.5606	-0.944946	0.373866	0.605496	-5.86564	Ppp3cb	1	KO;WT
KO vs. WT	Q3UGR5	1948	-0.208703	-0.723216	0.30581	18.5759	-0.944724	0.373972	0.605496	-5.86584	Hdhd2	7	KO;WT
KO vs. WT	P58771	1949	-0.190726	-0.661167	0.279715	19.8131	-0.944231	0.374208	0.605519	-5.8663	Tpm1	9	KO;WT
KO vs. WT	P48722;P48722-2	1950	0.47378	-0.695252	1.64281	17.105	0.943894	0.374369	0.605519	-5.86661	Hspa4l	7	KO;WT
KO vs. WT	Q8BGB7;Q8BGB7-2	1951	0.165094	-0.24275	0.572939	18.531	0.942781	0.374903	0.606071	-5.86764	Enoph1	3	KO;WT
KO vs. WT	Q9D1D6	1952	-0.140133	-0.486597	0.206331	20.1572	-0.942008	0.375274	0.606286	-5.86835	Cthrc1	4	KO;WT
KO vs. WT	P61750;P84084;Q8BSL7	1953	0.293003	-0.431652	1.01766	18.7135	0.941704	0.37542	0.606286	-5.86863	Arf2;Arf4;Arf5	6	KO;WT
KO vs. WT	Q91VR8	1954	-0.917269	-3.19005	1.35551	16.1423	-0.939967	0.376255	0.606893	-5.87023	Brk1	2	KO;WT
KO vs. WT	P54823	1955	0.651215	-0.963102	2.26553	16.7589	0.939526	0.376467	0.606893	-5.87063	Ddx6	3	KO;WT
KO vs. WT	O09043	1956	-0.320233	-1.11423	0.47376	18.7435	-0.939339	0.376557	0.606893	-5.8708	Napsa	5	KO;WT
KO vs. WT	P68372;Q922F4;Q9D6F9;Q9ERD7	1957	0.189928	-0.281119	0.660976	22.0734	0.939069	0.376687	0.606893	-5.87105	Tubb3;Tubb4a;Tubb4b;Tubb6	2	KO;WT
KO vs. WT	A2ATD1	1958	-0.894005	-3.11161	1.3236	16.7995	-0.938921	0.376759	0.606893	-5.87119	Ism1	1	KO;WT
KO vs. WT	P13439	1959	0.165439	-0.245188	0.576065	17.0473	0.938347	0.377035	0.607028	-5.87172	Umps	5	KO;WT
KO vs. WT	Q00898	1960	-0.133418	-0.464959	0.198122	25.6027	-0.937242	0.377568	0.607576	-5.87273	Serpina1e	20	KO;WT
KO vs. WT	Q6AZB0;Q6AZB0-3;Q6AZB0-4	1961	-0.479833	-1.67325	0.71358	17.5443	-0.936423	0.377963	0.60765	-5.87348	Boc	3	KO;WT
KO vs. WT	Q99NB9	1962	-1.05272	-3.6712	1.56576	16.0654	-0.936348	0.377999	0.60765	-5.87355	Sf3b1	1	KO;WT
KO vs. WT	P97310	1963	1.0697	-1.59339	3.7328	15.5526	0.935514	0.378402	0.607902	-5.87431	Mcm2	2	KO;WT
KO vs. WT	Q9CWF2	1964	-0.393011	-1.37295	0.586933	22.1125	-0.934063	0.379103	0.607902	-5.87564	Tubb2b	1	KO;WT
KO vs. WT	P49138	1965	-0.812639	-2.83914	1.21387	18.0897	-0.933949	0.379158	0.607902	-5.87575	Mapkapk2	1	KO;WT
KO vs. WT	P23116	1966	0.239879	-0.358526	0.838283	17.4125	0.93362	0.379318	0.607902	-5.87605	Eif3a	18	KO;WT
KO vs. WT	P39053;P39053-3;P39053-4;P39053-5;P39053-6	1967	-0.712349	-2.48975	1.06505	16.0155	-0.933428	0.379411	0.607902	-5.87623	Dnm1	2	KO;WT
KO vs. WT	Q9JMA1	1968	0.409686	-0.612534	1.43191	17.9908	0.933426	0.379412	0.607902	-5.87623	Usp14	19	KO;WT
KO vs. WT	Q8CAA7	1969	0.315628	-0.472068	1.10333	17.361	0.933233	0.379505	0.607902	-5.8764	Pgm2l1	4	KO;WT
KO vs. WT	Q9WU28	1970	0.426941	-0.639922	1.4938	18.6844	0.932035	0.380086	0.607956	-5.8775	Pfdn5	4	KO;WT
KO vs. WT	Q9DCS2	1971	0.240038	-0.359955	0.840031	16.0289	0.931767	0.380215	0.607956	-5.87774	Mettl26	3	KO;WT
KO vs. WT	Q9D4H8	1972	0.68902	-1.03327	2.41131	16.86	0.931747	0.380225	0.607956	-5.87776	Cul2	4	KO;WT
KO vs. WT	Q9JM76	1973	-0.146599	-0.513112	0.219913	19.6865	-0.931572	0.38031	0.607956	-5.87792	Arpc3	6	KO;WT
KO vs. WT	P58044	1974	-0.188549	-0.660674	0.283576	17.8807	-0.930123	0.381013	0.608772	-5.87924	Idi1	6	KO;WT
KO vs. WT	P27546;P27546-2;P27546-3	1975	-0.25507	-0.894142	0.384001	17.5576	-0.929574	0.38128	0.60882	-5.87974	Map4	28	KO;WT
KO vs. WT	Q8BWU5	1976	0.936338	-1.41094	3.28362	15.2993	0.929054	0.381532	0.60882	-5.88022	Osgep	2	KO;WT
KO vs. WT	Q9QYC0;Q9QYC0-2	1977	1.00795	-1.52079	3.53668	16.7571	0.928341	0.381879	0.60882	-5.88087	Add1	7	KO;WT
KO vs. WT	P97346;P97346-2	1978	-0.229013	-0.803959	0.345932	17.6167	-0.927699	0.382191	0.60882	-5.88145	Nxn	4	KO;WT
KO vs. WT	Q6P5H2	1979	-0.317413	-1.11454	0.479713	16.1663	-0.927408	0.382333	0.60882	-5.88172	Nes	9	KO;WT
KO vs. WT	P01796;P01797;P01799;P01801;P01803;P01804	1980	-0.319517	-1.12212	0.483086	19.8357	-0.927184	0.382442	0.60882	-5.88192		4	KO;WT
KO vs. WT	Q3UPL0	1981	-0.599522	-2.10574	0.906695	17.7487	-0.927023	0.38252	0.60882	-5.88207	Sec31a	14	KO;WT
KO vs. WT	Q99JW2	1982	0.151587	-0.229388	0.532562	16.72	0.926699	0.382678	0.60882	-5.88236	Acy1	7	KO;WT
KO vs. WT	P48678;P48678-2	1983	-0.240938	-0.846611	0.364735	17.3269	-0.926489	0.382781	0.60882	-5.88255	Lmna	10	KO;WT
KO vs. WT	P27046	1984	-0.155773	-0.548031	0.236485	18.8809	-0.924897	0.383557	0.609747	-5.884	Man2a1	41	KO;WT
KO vs. WT	Q9Z0P5	1985	0.569059	-0.866663	2.00478	15.9604	0.923124	0.384423	0.610816	-5.88561	Twf2	3	KO;WT
KO vs. WT	P99024	1986	-0.223951	-0.789888	0.341985	21.7853	-0.921636	0.385151	0.611664	-5.88696	Tubb5	9	KO;WT
KO vs. WT	Q64105	1987	0.180585	-0.276505	0.637675	18.6826	0.920139	0.385884	0.61223	-5.88831	Spr	7	KO;WT
KO vs. WT	Q9QWL7	1988	-0.974882	-3.44253	1.49276	15.6798	-0.920116	0.385895	0.61223	-5.88833	Krt17	7	KO;WT
KO vs. WT	Q99LJ1	1989	1.16169	-1.78079	4.10418	18.7512	0.919496	0.386199	0.612405	-5.88889	Fuca1	1	KO;WT
KO vs. WT	P17183;P21550	1990	-0.40516	-1.43194	0.621619	22.6336	-0.919015	0.386435	0.61247	-5.88933	Eno2;Eno3	1	KO;WT
KO vs. WT	Q9QYB8	1991	1.59143	-2.44659	5.62945	15.8538	0.917893	0.386986	0.613035	-5.89034	Add2	1	KO;WT
KO vs. WT	P26883	1992	-0.364617	-1.29068	0.561446	18.4761	-0.917	0.387425	0.613422	-5.89115	Fkbp1a	3	KO;WT
KO vs. WT	P30681	1993	-0.829048	-2.93936	1.28126	17.9389	-0.91497	0.388424	0.614696	-5.89298	Hmgb2	3	KO;WT
KO vs. WT	Q9R0Q6	1994	-0.457249	-1.62299	0.708493	16.4446	-0.913532	0.389133	0.615509	-5.89427	Arpc1a	5	KO;WT
KO vs. WT	Q9ESJ0	1995	1.42424	-2.21061	5.0591	16.0201	0.912579	0.389603	0.61564	-5.89513	Xpo4	1	KO;WT
KO vs. WT	P01796;P01797;P01798;P01799;P01801	1996	-0.271472	-0.96431	0.421365	22.5633	-0.912572	0.389606	0.61564	-5.89513		2	KO;WT
KO vs. WT	P00329	1997	-0.547103	-1.94447	0.850266	17.9502	-0.911866	0.389954	0.615882	-5.89577	Adh1	4	KO;WT
KO vs. WT	P12367	1998	-0.229666	-0.81671	0.357379	17.6875	-0.911167	0.3903	0.61612	-5.8964	Prkar2a	2	KO;WT
KO vs. WT	P35173	1999	0.249893	-0.389231	0.889017	19.0757	0.91063	0.390566	0.61623	-5.89688	Stfa3	10	KO;WT
[truncated: 1,155 more rows]
